# Supplementary material for: Tetra­aqua­bis[4-(methyl­amino)benzoato-κO]nickel(II)
Source: Acta Crystallogr Sect E Struct Rep Online. 2010 Apr 28;66(Pt 5):m585–6. doi: 10.1107/S1600536810014807 (PMC2979289; doi:10.1107/S1600536810014807)
Supplement: Supplementary file 2 [file e-66-0m585-Isup2.hkl]

#
# h,k,l, Fc-squared, Fo-squared, sigma(Fo-squared) and status flag
#
data_I
_shelx_title ' o72 in P 21/n'
_shelx_refln_list_code          4
_shelx_F_calc_maximum      168.39
_exptl_crystal_F_000       452.00
_reflns_d_resolution_high  0.7475
 
loop_
 _symmetry_equiv_pos_as_xyz
 'x, y, z'
 '-x+1/2, y+1/2, -z+1/2'
 '-x, -y, -z'
 'x-1/2, -y-1/2, z-1/2'
 
_cell_length_a     7.5466
_cell_length_b     6.1811
_cell_length_c    19.4802
_cell_angle_alpha  90.000
_cell_angle_beta   98.628
_cell_angle_gamma  90.000
 
_shelx_F_squared_multiplier     1.000
 
loop_
 _refln_index_h
 _refln_index_k
 _refln_index_l
 _refln_F_squared_calc
 _refln_F_squared_meas
 _refln_F_squared_sigma
 _refln_observed_status
   2   0   0    28355.41    24171.55    427.81 o
   4   0   0     3082.90     3253.81     31.43 o
   6   0   0      323.94      325.46      5.70 o
   8   0   0       94.91       97.22      5.43 o
   1   1   0     1222.04     1304.49     12.60 o
   2   1   0      127.53      117.39      2.07 o
   3   1   0     1040.56      949.23      8.17 o
   4   1   0      164.33      175.58      3.10 o
   5   1   0     2250.54     2222.67     17.04 o
   6   1   0       45.68       47.37      2.81 o
   7   1   0      760.01      764.05      9.63 o
   8   1   0      323.62      326.81      6.09 o
   9   1   0      651.71      651.62      9.60 o
   0   2   0        7.55       14.90      1.99 o
   1   2   0      698.56      729.66     10.09 o
   2   2   0     2443.62     2561.72     28.19 o
   3   2   0      142.60      152.20      2.46 o
   4   2   0     1086.67     1090.14      9.58 o
   5   2   0       72.23       76.94      3.31 o
   6   2   0      897.23      885.24     10.20 o
   7   2   0        3.09        5.76      1.48 o
   8   2   0      812.76      813.00     10.52 o
   9   2   0      216.61      222.78      6.00 o
   1   3   0      395.65      381.74      5.71 o
   2   3   0        3.10        2.97      0.84 o
   3   3   0     1276.57     1244.51     15.59 o
   4   3   0      135.70      131.92      3.79 o
   5   3   0      263.89      251.64      4.27 o
   6   3   0        0.63       -0.94      0.94 o
   7   3   0      168.69      164.26      3.84 o
   8   3   0        0.13       -1.34      1.41 o
   9   3   0       24.40       22.21      2.98 o
   0   4   0     1139.16     1114.38     17.50 o
   1   4   0       20.79       18.98      1.27 o
   2   4   0      642.12      631.24      9.23 o
   3   4   0      507.52      503.02      8.22 o
   4   4   0        5.67        7.79      1.67 o
   5   4   0       26.29       24.78      2.77 o
   6   4   0      421.74      419.62      7.67 o
   7   4   0        7.73       10.48      2.33 o
   8   4   0       53.37       52.13      4.09 o
   1   5   0      654.73      651.60     10.21 o
   2   5   0      374.46      372.19      6.85 o
   3   5   0      433.50      430.83      8.64 o
   4   5   0       41.05       37.42      2.80 o
   5   5   0      348.43      347.07      7.62 o
   6   5   0        3.10        4.46      1.79 o
   7   5   0      122.92      132.40     15.16 o
   0   6   0      529.31      554.36     11.71 o
   1   6   0        2.22        1.52      1.16 o
   2   6   0      441.04      468.80      7.55 o
   3   6   0       48.99       55.06      3.32 o
   4   6   0     1219.91     1248.71     22.61 o
   5   6   0        0.67        2.76      2.88 o
   6   6   0      173.15      171.94      6.47 o
   1   7   0      408.44      405.85      9.03 o
   2   7   0       18.49       26.30      2.49 o
   3   7   0      154.13      148.45      4.83 o
   4   7   0      158.98      194.77      8.26 o
   5   7   0      135.57      132.02      6.76 o
   0   8   0      394.24      422.54     17.14 o
   1   8   0      106.35      116.40      6.90 o
   2   8   0      394.75      402.70     12.54 o
  -9   0   1      853.25      885.78     18.07 o
  -7   0   1     1128.72     1130.89     30.35 o
  -5   0   1     1966.48     1954.41     20.36 o
  -3   0   1       12.56       13.00      0.99 o
  -1   0   1     7829.94     7446.23     69.67 o
   1   0   1     6309.37     6205.48    129.20 o
   3   0   1      606.17      532.08     12.92 o
   5   0   1     2282.22     2203.21     22.60 o
   7   0   1     1788.48     1780.16     28.18 o
   9   0   1      527.15      566.00     20.37 o
  -9   1   1        1.69        2.23      1.67 o
  -8   1   1      359.93      359.94      7.33 o
  -7   1   1       15.70       14.54      1.73 o
  -6   1   1     1026.79     1011.88     12.66 o
  -5   1   1      749.80      769.49      7.14 o
  -4   1   1     3834.20     3864.60     27.67 o
  -3   1   1       22.03       20.63      0.91 o
  -2   1   1     1025.74     1068.93     10.78 o
  -1   1   1      573.37      622.83      6.90 o
   0   1   1     5063.04     5276.81     47.54 o
   1   1   1      751.78      830.74      7.11 o
   2   1   1     5748.70     5974.51     48.71 o
   3   1   1     1614.22     1746.19     15.55 o
   4   1   1     5522.38     5627.08     42.70 o
   5   1   1      460.33      459.21      7.47 o
   6   1   1      652.55      658.60      8.26 o
   7   1   1       99.60       98.60      3.48 o
   8   1   1      298.99      302.32      5.84 o
   9   1   1       16.56       13.79      2.32 o
  -9   2   1      164.68      161.54      5.51 o
  -8   2   1       37.01       38.10      2.55 o
  -7   2   1      122.31      124.34      3.47 o
  -6   2   1       23.51       21.81      1.73 o
  -5   2   1       66.57       63.11      1.97 o
  -4   2   1       45.76       42.76      1.89 o
  -3   2   1     3556.40     3579.54     42.98 o
  -2   2   1     1499.60     1556.13     17.83 o
  -1   2   1     2174.34     2314.76     25.22 o
   0   2   1       49.89       48.80      1.12 o
   1   2   1      316.06      296.41      5.44 o
   2   2   1        5.18        5.49      0.86 o
   3   2   1      663.37      609.13      7.14 o
   4   2   1        1.86        3.05      0.66 o
   5   2   1      336.82      316.12      4.75 o
   6   2   1       33.37       32.37      2.28 o
   7   2   1      661.06      666.10      8.81 o
   8   2   1       20.06       24.33      2.21 o
   9   2   1      864.19      871.42     14.34 o
  -9   3   1      121.09      124.20      6.35 o
  -8   3   1      424.09      412.21      6.76 o
  -7   3   1      645.15      637.06      8.47 o
  -6   3   1     2000.13     1970.13     19.05 o
  -5   3   1       94.17       87.08      2.24 o
  -4   3   1     1993.15     1950.73     23.59 o
  -3   3   1       67.33       90.38      3.60 o
  -2   3   1     4994.18     4945.73     53.12 o
  -1   3   1        0.28        3.00      0.67 o
   0   3   1      895.78      915.96      8.01 o
   1   3   1      539.27      604.45      8.15 o
   2   3   1     2318.73     2409.34     23.20 o
   3   3   1       39.12       38.72      2.93 o
   4   3   1       27.54       28.68      2.24 o
   5   3   1      157.43      162.59      3.30 o
   6   3   1       15.78       16.34      1.66 o
   7   3   1      146.62      146.56      5.54 o
   8   3   1      168.23      165.89      5.11 o
   9   3   1      103.14       96.52      4.02 o
  -8   4   1      100.59       92.62      4.65 o
  -7   4   1       59.97       58.82      3.60 o
  -6   4   1      969.00      923.44     12.66 o
  -5   4   1       96.53       97.66      3.42 o
  -4   4   1      156.87      142.86      4.21 o
  -3   4   1      305.54      329.32      6.16 o
  -2   4   1       21.81       36.14      2.14 o
  -1   4   1       55.06       45.68      1.73 o
   0   4   1      289.35      355.72      4.17 o
   1   4   1     1190.81     1198.50     15.01 o
   2   4   1      252.27      296.55      4.57 o
   3   4   1      643.12      654.09      9.87 o
   4   4   1      298.80      301.44      6.33 o
   5   4   1     1266.67     1243.66     17.36 o
   6   4   1       49.02       49.06      3.58 o
   7   4   1     1288.37     1246.80     16.43 o
   8   4   1       80.05       89.66      4.68 o
  -7   5   1       29.44       28.91      5.00 o
  -6   5   1      420.91      403.86      9.39 o
  -5   5   1       64.97       64.98      4.01 o
  -4   5   1      814.27      792.77     10.79 o
  -3   5   1        6.24        8.66      1.61 o
  -2   5   1      581.97      614.96     12.69 o
  -1   5   1      491.37      510.10      5.85 o
   0   5   1      521.76      528.02      5.96 o
   1   5   1      221.53      211.20      4.29 o
   2   5   1      115.43      106.09      3.51 o
   3   5   1      317.07      329.20      7.16 o
   4   5   1      212.74      214.24      5.47 o
   5   5   1      418.49      423.15      8.57 o
   6   5   1      239.49      237.11      5.91 o
   7   5   1      193.64      197.76      5.83 o
  -6   6   1        0.14        2.38      2.95 o
  -5   6   1      595.64      603.68     14.24 o
  -4   6   1       95.69       94.70      4.50 o
  -3   6   1      800.11      808.26     13.39 o
  -2   6   1        5.22        7.75      1.55 o
  -1   6   1      554.68      576.34      6.94 o
   0   6   1       99.96      101.07      2.60 o
   1   6   1      325.61      333.95      6.01 o
   2   6   1      122.45      119.66      4.27 o
   3   6   1      738.49      750.92     12.00 o
   4   6   1        0.76        2.14      2.25 o
   5   6   1      231.68      236.18     10.06 o
   6   6   1       77.17       80.98      5.04 o
  -5   7   1       64.36       66.84      4.91 o
  -4   7   1      476.67      474.68     10.57 o
  -3   7   1      234.15      250.03      6.19 o
  -2   7   1      507.89      486.49      9.08 o
  -1   7   1        2.27        1.82      1.53 o
   0   7   1     1001.61     1002.33     16.00 o
   1   7   1       51.26       58.55      4.91 o
   2   7   1      355.64      348.97     10.45 o
   3   7   1        3.53        5.84      2.81 o
   4   7   1      527.70      547.08     14.48 o
   5   7   1       58.88       77.13      6.39 o
  -2   8   1       69.27       63.52      5.80 o
  -1   8   1      326.51      331.12     15.15 o
   0   8   1        2.34        0.75      3.48 o
   1   8   1      508.13      523.67     20.62 o
   2   8   1        1.82        3.97      4.60 o
 -10   0   2      367.82      346.56     10.60 o
  -8   0   2     1568.47     1588.95     22.35 o
  -6   0   2     3416.23     3499.70     44.39 o
  -4   0   2     5349.73     5378.37     50.47 o
  -2   0   2     1358.83     1338.63     15.31 o
   0   0   2     2399.65     2440.22     30.82 o
   2   0   2     8939.12     9061.62    219.09 o
   4   0   2       64.48       91.55      5.95 o
   6   0   2      489.79      457.58      7.82 o
   8   0   2      948.88      949.64     44.71 o
  -9   1   2       57.60       63.13      3.66 o
  -8   1   2      115.73      116.88      3.67 o
  -7   1   2       58.52       59.87      2.78 o
  -6   1   2       16.75       13.29      1.40 o
  -5   1   2      953.06      909.64      8.08 o
  -4   1   2       34.36       35.46      1.38 o
  -3   1   2      528.76      489.27      4.75 o
  -2   1   2        3.84        6.52      0.46 o
  -1   1   2     4255.26     4196.68     31.25 o
   0   1   2     2861.13     2944.12     28.29 o
   1   1   2    12655.55    12311.04    146.92 o
   2   1   2    17789.28    16859.83    170.41 o
   3   1   2    12127.42    12229.34     99.56 o
   4   1   2     1843.44     2018.70     18.09 o
   5   1   2     2672.34     2734.68     22.19 o
   6   1   2       50.25       49.59      2.40 o
   7   1   2      569.60      575.61      8.04 o
   8   1   2        4.25        5.71      2.48 o
   9   1   2      435.50      452.18     13.23 o
  -9   2   2        4.83        7.33      2.40 o
  -8   2   2      502.03      488.88      7.53 o
  -7   2   2        3.43        1.44      1.29 o
  -6   2   2      119.53      112.73      4.35 o
  -5   2   2      256.13      260.71      3.87 o
  -4   2   2      806.50      788.15      6.78 o
  -3   2   2      155.41      169.60      2.32 o
  -2   2   2     6451.59     6571.64     60.16 o
  -1   2   2      950.83      991.07     10.13 o
   0   2   2     1128.51     1152.28     10.16 o
   1   2   2     1319.41     1433.89     13.89 o
   2   2   2     1621.32     1608.03     18.51 o
   3   2   2        0.03        1.31      0.44 o
   4   2   2      688.50      699.80      6.77 o
   5   2   2      135.29      143.12      3.08 o
   6   2   2      334.11      346.98      6.17 o
   7   2   2      108.39      104.12      3.87 o
   8   2   2       44.55       39.08      2.56 o
   9   2   2       48.60       48.21      3.48 o
  -9   3   2       54.07       57.13      3.21 o
  -8   3   2      273.52      279.98      5.49 o
  -7   3   2      738.08      719.67      9.12 o
  -6   3   2      259.82      258.65      4.60 o
  -5   3   2      536.53      540.22      6.64 o
  -4   3   2        9.81       10.29      1.35 o
  -3   3   2     1016.31     1003.65     13.03 o
  -2   3   2      641.50      707.06      9.50 o
  -1   3   2       12.93       32.94      1.94 o
   0   3   2     1306.20     1555.71     12.80 o
   1   3   2      850.05      781.32      7.65 o
   2   3   2        1.30        2.78      0.65 o
   3   3   2     1104.68      980.14     12.98 o
   4   3   2        1.58       -0.75      1.18 o
   5   3   2      751.17      699.15      8.79 o
   6   3   2       22.54       21.97      3.02 o
   7   3   2      498.07      476.92      7.72 o
   8   3   2        0.13        0.67      1.38 o
   9   3   2      259.30      249.51      5.85 o
  -8   4   2      213.64      195.65      7.60 o
  -7   4   2        0.22        0.79      1.79 o
  -6   4   2      899.19      857.26     12.02 o
  -5   4   2        1.03        1.57      1.90 o
  -4   4   2      524.58      508.80      7.64 o
  -3   4   2      129.55      125.97      3.17 o
  -2   4   2     1389.84     1360.22     20.49 o
  -1   4   2      420.09      455.57      5.99 o
   0   4   2     1595.77     1654.01     12.90 o
   1   4   2      250.96      255.54      3.70 o
   2   4   2      852.24      890.10     10.14 o
   3   4   2      162.74      152.99      4.10 o
   4   4   2       11.70       14.26      1.91 o
   5   4   2      140.33      138.96      4.56 o
   6   4   2      614.59      582.05     16.21 o
   7   4   2       23.61       27.16      2.84 o
   8   4   2      126.76      137.24      7.71 o
  -8   5   2        0.35       -0.37      2.81 o
  -7   5   2      169.83      178.65      6.57 o
  -6   5   2      123.64      118.39      5.19 o
  -5   5   2      365.77      357.86      8.31 o
  -4   5   2       28.92       29.34      2.44 o
  -3   5   2      294.31      314.56      5.70 o
  -2   5   2      734.18      738.13      9.82 o
  -1   5   2      599.75      619.88      6.26 o
   0   5   2        4.30        2.76      0.74 o
   1   5   2      687.30      691.59      7.31 o
   2   5   2       91.64       92.93      6.71 o
   3   5   2      535.57      531.03      9.06 o
   4   5   2       71.28       74.34      3.55 o
   5   5   2      368.56      358.49      7.89 o
   6   5   2       78.34       88.76      4.82 o
   7   5   2      256.97      255.64      6.57 o
  -6   6   2       45.10       53.28      4.29 o
  -5   6   2       33.17       34.68      3.42 o
  -4   6   2      569.64      560.56     14.85 o
  -3   6   2        8.01        6.06      2.00 o
  -2   6   2      504.34      529.93      8.57 o
  -1   6   2       65.60       68.87      2.76 o
   0   6   2      604.49      625.42      7.69 o
   1   6   2       57.45       59.59      2.28 o
   2   6   2      300.02      311.77      7.04 o
   3   6   2       21.94       26.03      5.46 o
   4   6   2      765.17      751.48     12.47 o
   5   6   2        1.63        5.58      2.13 o
   6   6   2        3.79        6.87      2.45 o
  -5   7   2      573.61      581.21     14.80 o
  -4   7   2      104.80      107.32      5.46 o
  -3   7   2      685.12      694.17     11.18 o
  -2   7   2       33.51       39.09      2.54 o
  -1   7   2      976.91      973.50     11.83 o
   0   7   2       40.73       48.93      3.55 o
   1   7   2      377.34      387.77      8.53 o
   2   7   2        4.10        4.47      2.46 o
   3   7   2      441.49      445.33     20.74 o
   5   7   2      488.03      526.37     21.11 o
  -2   8   2        8.34        9.87      3.42 o
  -1   8   2        4.35        8.94      4.47 o
   0   8   2      133.12      149.04     10.43 o
   1   8   2      213.86      227.45      9.81 o
   2   8   2      337.70      360.68     16.39 o
  -9   0   3      187.17      199.31      7.63 o
  -7   0   3        6.45        9.98      1.72 o
  -5   0   3      783.96      795.70     10.51 o
  -3   0   3       96.68       96.27      3.13 o
  -1   0   3     7987.33     7923.60     66.07 o
   1   0   3     3126.06     3103.75     39.69 o
   3   0   3     1360.62     1239.46     23.05 o
   5   0   3     1359.20     1261.35     19.84 o
   7   0   3     1354.04     1328.31     22.46 o
   9   0   3      145.13      148.41      6.72 o
 -10   1   3      127.57      137.60      6.70 o
  -9   1   3       61.36       60.53      3.22 o
  -8   1   3      461.78      475.45      7.45 o
  -7   1   3       54.05       61.40      2.84 o
  -6   1   3     1627.42     1615.45     14.62 o
  -5   1   3      913.30      968.53      8.05 o
  -4   1   3     2473.64     2478.15     17.33 o
  -3   1   3      255.69      273.95      2.79 o
  -2   1   3      391.69      349.58      3.18 o
  -1   1   3       83.44       82.56      1.22 o
   0   1   3     2084.18     2193.23     14.09 o
   1   1   3      367.12      362.89      4.05 o
   2   1   3      657.15      651.33      6.38 o
   3   1   3      347.82      376.37      5.82 o
   4   1   3      439.42      428.51      5.49 o
   5   1   3      374.67      404.40      6.31 o
   6   1   3       26.74       25.68      1.86 o
   7   1   3      167.11      166.20      4.16 o
   8   1   3      398.36      399.37      9.31 o
   9   1   3       16.88       17.41      2.43 o
  -9   2   3      369.26      370.68     15.56 o
  -8   2   3        1.49        1.92      1.55 o
  -7   2   3      321.91      320.66      5.53 o
  -6   2   3      196.52      187.47      3.85 o
  -5   2   3       86.09       84.77      2.20 o
  -4   2   3       14.08        9.54      0.66 o
  -3   2   3     4762.70     4780.30     36.20 o
  -2   2   3      326.10      359.80      6.88 o
  -1   2   3     2714.07     2835.46     26.66 o
   0   2   3      916.69      966.88      8.71 o
   1   2   3     1530.41     1518.38     19.36 o
   2   2   3      578.22      630.27      8.45 o
   3   2   3     4168.23     4255.26     32.32 o
   4   2   3      657.19      691.13      6.78 o
   5   2   3     3345.26     3353.00     29.62 o
   6   2   3      485.64      473.33      8.21 o
   7   2   3      525.16      496.41     10.51 o
   8   2   3      249.14      228.72      5.05 o
   9   2   3       78.29       73.74      4.45 o
  -9   3   3       26.14       29.45      2.61 o
  -8   3   3      237.93      241.73      5.54 o
  -7   3   3       47.88       39.12      2.33 o
  -6   3   3      647.82      644.53      8.04 o
  -5   3   3      255.26      266.05      4.57 o
  -4   3   3      599.44      556.87      7.78 o
  -3   3   3      218.18      196.81      3.76 o
  -2   3   3     1307.78     1302.16     22.77 o
  -1   3   3     2126.85     2285.10     19.63 o
   0   3   3      177.32      140.83      2.22 o
   1   3   3      941.48     1045.41      9.81 o
   2   3   3     1537.92     1456.47     17.09 o
   3   3   3        0.77        2.73      1.87 o
   4   3   3       41.29       34.24      2.43 o
   5   3   3        1.62        0.79      0.87 o
   6   3   3      279.06      280.47      5.18 o
   7   3   3       40.63       45.88      2.66 o
   8   3   3      120.35      127.71      3.72 o
   9   3   3      111.02      111.85      4.15 o
  -8   4   3       50.36       57.56      5.72 o
  -7   4   3      977.90      961.60     17.78 o
  -6   4   3       18.09       18.63      2.20 o
  -5   4   3     1531.49     1537.01     17.75 o
  -4   4   3     1403.74     1411.29     16.05 o
  -3   4   3     2577.38     2516.41     25.60 o
  -2   4   3      365.51      326.89      5.72 o
  -1   4   3     2702.30     2731.90     23.74 o
   0   4   3       97.13       86.61      1.82 o
   1   4   3     3453.39     3496.03     29.75 o
   2   4   3       20.62       23.04      2.40 o
   3   4   3      286.45      292.03      5.88 o
   4   4   3        4.12        1.56      1.45 o
   5   4   3      341.16      346.32     11.70 o
   6   4   3       88.88       94.54      4.36 o
   7   4   3      478.22      490.65     10.39 o
   8   4   3      152.02      155.07      7.53 o
  -8   5   3      183.65      185.00      8.34 o
  -7   5   3       10.05       14.80      2.88 o
  -6   5   3      115.85      125.05      5.27 o
  -5   5   3      291.52      303.03      9.36 o
  -4   5   3       18.28       22.57      2.47 o
  -3   5   3      613.94      610.78      8.67 o
  -2   5   3        3.75        6.93      1.23 o
  -1   5   3     1327.59     1383.21     11.52 o
   0   5   3      324.98      340.04      4.12 o
   1   5   3        6.86       13.46      1.18 o
   2   5   3      805.91      840.11     12.06 o
   3   5   3      162.58      156.16     11.05 o
   4   5   3     1320.20     1322.94     18.13 o
   5   5   3        3.22        5.05      1.98 o
   6   5   3      684.43      652.88     12.04 o
   7   5   3       74.51       75.29      4.93 o
  -6   6   3       20.26       20.45      3.09 o
  -5   6   3      498.69      501.23     10.72 o
  -4   6   3        0.63        0.16      1.75 o
  -3   6   3      812.81      783.63     13.25 o
  -2   6   3      129.41      124.89      3.45 o
  -1   6   3     1365.42     1331.24     14.28 o
   0   6   3      216.15      190.24      4.06 o
   1   6   3      402.88      401.01      6.90 o
   2   6   3       72.04       70.07      3.16 o
   3   6   3      826.53      854.26     16.49 o
   4   6   3       11.09       13.86      2.65 o
   5   6   3      204.91      212.41      6.34 o
   6   6   3      108.05      124.20      5.50 o
  -5   7   3        3.03        4.74      2.80 o
  -4   7   3      238.45      248.25      7.48 o
  -3   7   3        1.66        1.80      2.01 o
  -2   7   3      282.79      295.29      6.50 o
  -1   7   3      231.83      206.82      5.26 o
   0   7   3      290.11      309.36      7.28 o
   1   7   3        4.21        4.22      2.46 o
   2   7   3       42.13       49.12      4.48 o
   3   7   3       39.50       47.94      7.20 o
  -2   8   3       60.55       53.66      7.70 o
  -1   8   3      128.05      129.42      9.69 o
   0   8   3        0.89        2.48      3.73 o
   1   8   3      397.45      412.85     17.89 o
 -10   0   4      211.50      233.72      8.76 o
  -8   0   4       43.42       50.65      3.72 o
  -6   0   4      344.63      320.25      5.70 o
  -4   0   4      713.33      652.30      9.43 o
  -2   0   4        4.55        5.40      0.66 o
   0   0   4     1861.61     1912.55     20.92 o
   2   0   4        5.87        4.72      0.95 o
   4   0   4      513.21      514.74     11.30 o
   6   0   4      215.90      211.46      6.54 o
   8   0   4      461.86      483.97     15.28 o
 -10   1   4       31.73       34.34      3.01 o
  -9   1   4      219.68      239.71      5.41 o
  -8   1   4       31.39       33.06      2.41 o
  -7   1   4      639.93      654.10      8.61 o
  -6   1   4      227.91      256.06      3.56 o
  -5   1   4     2134.46     2211.97     16.04 o
  -4   1   4      840.70      900.93      7.28 o
  -3   1   4      678.27      692.41      5.60 o
  -2   1   4     4239.74     4301.91     30.12 o
  -1   1   4     3789.59     3662.78     23.73 o
   0   1   4       47.66       46.33      1.72 o
   1   1   4     2239.12     2210.78     17.59 o
   2   1   4       70.75       79.26      2.21 o
   3   1   4     1304.62     1280.64     11.98 o
   4   1   4     2244.42     2397.24     24.08 o
   5   1   4       65.65       57.34      2.22 o
   6   1   4      788.84      816.29      9.72 o
   7   1   4      199.95      197.80      4.42 o
   8   1   4        7.06        7.61      1.87 o
   9   1   4      130.49      136.39      4.73 o
  -9   2   4        0.07        0.57      1.67 o
  -8   2   4      219.44      217.82      5.26 o
  -7   2   4       16.34       15.78      1.76 o
  -6   2   4        3.69        4.62      1.40 o
  -5   2   4       67.86       62.58      2.04 o
  -4   2   4      653.43      591.92      8.72 o
  -3   2   4        2.28        2.62      0.59 o
  -2   2   4     3773.86     3827.75     32.21 o
  -1   2   4       85.97       93.46      1.76 o
   0   2   4        4.98       11.21      0.60 o
   1   2   4      256.55      301.70      3.84 o
   2   2   4      512.91      436.29      8.32 o
   3   2   4     3579.74     3913.45     38.92 o
   4   2   4     2856.07     2829.85     29.71 o
   5   2   4      712.07      800.36     14.88 o
   6   2   4     1773.24     1728.46     19.34 o
   7   2   4      403.10      391.60      7.18 o
   8   2   4      368.73      381.37     11.19 o
   9   2   4        1.65        0.31      2.06 o
  -9   3   4      288.40      286.58      6.26 o
  -8   3   4       16.59       19.88      2.01 o
  -7   3   4     1391.20     1366.10     14.66 o
  -6   3   4        0.71        0.12      1.06 o
  -5   3   4      545.87      563.02      8.11 o
  -4   3   4      376.98      392.82      6.23 o
  -3   3   4     1836.40     1843.53     19.01 o
  -2   3   4      223.81      229.21      3.70 o
  -1   3   4     1462.76     1508.73     15.35 o
   0   3   4      401.64      402.96      4.28 o
   1   3   4     7100.11     7314.02     59.47 o
   2   3   4      348.60      398.14      5.15 o
   3   3   4     1883.34     1846.19     22.05 o
   4   3   4       47.52       52.71      3.00 o
   5   3   4      830.82      812.48      9.95 o
   6   3   4       85.10       77.41      2.98 o
   7   3   4      146.10      150.18      4.06 o
   8   3   4        0.07        0.39      1.40 o
  -8   4   4      234.01      236.82      9.58 o
  -7   4   4        4.08        5.52      2.41 o
  -6   4   4      915.37      908.20     12.45 o
  -5   4   4        9.27        9.33      1.67 o
  -4   4   4     1218.19     1187.00     14.00 o
  -3   4   4       24.65       27.59      1.80 o
  -2   4   4     1167.03     1150.13     12.86 o
  -1   4   4      581.52      617.75      6.98 o
   0   4   4     1508.72     1570.85     12.28 o
   1   4   4       12.41       14.18      1.07 o
   2   4   4     1418.25     1481.51     15.48 o
   3   4   4        0.01        0.20      1.49 o
   4   4   4      222.67      229.93      5.58 o
   5   4   4       83.88       85.15      6.16 o
   6   4   4      910.05      879.12     16.15 o
   7   4   4       32.68       38.58      3.78 o
   8   4   4      306.58      306.85      7.54 o
  -8   5   4        0.04       -0.99      2.81 o
  -7   5   4      270.99      269.60     10.21 o
  -6   5   4      102.00      104.78      4.86 o
  -5   5   4     1000.07      969.43     15.70 o
  -4   5   4      232.24      219.48      9.40 o
  -3   5   4     1253.06     1281.08     18.12 o
  -2   5   4       10.75       12.52      1.83 o
  -1   5   4     1763.01     1770.44     15.51 o
   0   5   4      208.79      199.65      3.01 o
   1   5   4     1190.69     1201.73     11.21 o
   2   5   4       12.77       11.96      1.67 o
   3   5   4      644.17      641.50     12.90 o
   4   5   4       94.51      101.23      4.01 o
   5   5   4      254.57      257.62      8.13 o
   6   5   4      177.16      169.89      6.96 o
   7   5   4      205.06      201.50      6.90 o
  -6   6   4      160.13      156.93      6.32 o
  -5   6   4        3.58        4.45      2.41 o
  -4   6   4      288.60      295.23      8.87 o
  -3   6   4       63.62       66.59      4.06 o
  -2   6   4      299.71      288.88      5.32 o
  -1   6   4      605.72      575.85      7.87 o
   0   6   4      169.71      162.99      3.79 o
   1   6   4      220.43      207.52      5.66 o
   2   6   4       84.87       83.84      4.42 o
   3   6   4       13.59       14.55      2.72 o
   4   6   4      768.18      768.25     15.88 o
   5   6   4        1.61        1.77      2.33 o
   6   6   4      164.67      177.78      7.55 o
  -5   7   4       52.77       66.20     15.03 o
  -4   7   4       63.60       68.33      6.85 o
  -3   7   4        6.72        7.56      1.98 o
  -2   7   4      164.28      144.70      4.60 o
  -1   7   4      167.52      188.49      5.26 o
   0   7   4      116.10      105.49      4.43 o
   1   7   4       66.47       82.82      5.66 o
   2   7   4        5.00        9.11      2.79 o
   3   7   4      407.47      438.84     11.95 o
  -2   8   4      167.51      163.88      7.53 o
  -9   0   5       53.98       48.23      3.97 o
  -7   0   5        3.37        2.97      1.39 o
  -5   0   5     2006.10     1980.32     24.07 o
  -3   0   5       55.06       61.13      1.88 o
  -1   0   5     3465.08     3324.75     25.19 o
   1   0   5      431.12      421.09      6.67 o
   3   0   5     1904.51     1891.85     33.66 o
   5   0   5      302.81      289.78      7.25 o
   7   0   5      510.36      500.65     11.63 o
   9   0   5        9.36        8.53      4.35 o
 -10   1   5       95.85      101.12      4.50 o
  -9   1   5        1.89        3.69      2.06 o
  -8   1   5      247.29      254.77      5.26 o
  -7   1   5       59.49       61.32      2.53 o
  -6   1   5      381.41      373.97      4.44 o
  -5   1   5       98.06      101.76      2.07 o
  -4   1   5       11.17        5.40      0.72 o
  -3   1   5       21.33       35.86      1.09 o
  -2   1   5       10.04        7.55      1.40 o
  -1   1   5     1303.76     1365.49      8.70 o
   0   1   5     2151.56     2232.74     18.38 o
   1   1   5       86.64       95.25      1.40 o
   2   1   5     1754.93     1657.11     14.58 o
   3   1   5      814.87      846.68      8.52 o
   4   1   5      883.06      864.49      9.15 o
   5   1   5       20.33       21.35      1.56 o
   6   1   5      341.26      338.05      5.54 o
   7   1   5       86.48       85.19      3.39 o
   8   1   5      515.34      508.35      8.78 o
   9   1   5       10.56       16.90      3.95 o
  -9   2   5      299.13      309.09      6.89 o
  -8   2   5       15.44       13.37      1.86 o
  -7   2   5      481.48      491.62      7.14 o
  -6   2   5      263.01      263.92      4.67 o
  -5   2   5      665.15      700.77      8.73 o
  -4   2   5       20.23       34.30      1.26 o
  -3   2   5     7789.92     8140.97     65.74 o
  -2   2   5      762.03      873.70      6.87 o
  -1   2   5     4028.45     4234.75     55.31 o
   0   2   5       37.08       38.37      0.99 o
   1   2   5      390.70      344.24      4.30 o
   2   2   5     1059.99     1132.97      8.45 o
   3   2   5      333.44      299.99      4.85 o
   4   2   5       47.53       51.29      2.07 o
   5   2   5      496.91      470.21      6.32 o
   6   2   5       53.45       54.12      2.82 o
   7   2   5        6.88        8.22      2.07 o
   8   2   5      120.75      123.79      6.45 o
   9   2   5       69.22       79.94      4.55 o
  -9   3   5       44.94       40.74      3.20 o
  -8   3   5     1241.24     1200.91     13.77 o
  -7   3   5        1.58       -1.07      1.20 o
  -6   3   5     1472.02     1447.57     15.81 o
  -5   3   5      172.04      173.51      3.30 o
  -4   3   5     1181.70     1146.72     11.23 o
  -3   3   5       94.46      104.97      2.67 o
  -2   3   5      882.25      845.19      9.60 o
  -1   3   5      571.76      553.40      6.64 o
   0   3   5      907.94      952.92      9.26 o
   1   3   5      130.13      147.25      2.49 o
   2   3   5     2145.39     2232.94     21.79 o
   3   3   5      569.24      588.75      8.98 o
   4   3   5      974.05      997.67     18.60 o
   5   3   5      191.16      186.77      3.66 o
   6   3   5     1971.41     1932.22     20.99 o
   7   3   5      433.06      378.72      7.71 o
   8   3   5      985.97      959.30     13.20 o
  -8   4   5      156.66      157.21      7.84 o
  -7   4   5      368.57      363.00      9.64 o
  -6   4   5       65.09       63.78      4.10 o
  -5   4   5      688.76      669.52     11.73 o
  -4   4   5      106.40      105.60      3.28 o
  -3   4   5     1038.44     1030.03     12.06 o
  -2   4   5      410.60      421.52      6.04 o
  -1   4   5      429.48      430.27      4.91 o
   0   4   5        1.23        2.42      0.59 o
   1   4   5     3038.66     3150.84     27.05 o
   2   4   5       31.57       37.38      1.78 o
   3   4   5      989.56     1030.78     19.75 o
   4   4   5        0.94        1.78      1.51 o
   5   4   5      856.75      843.80     13.36 o
   6   4   5      233.87      235.06      6.69 o
   7   4   5      366.73      368.99      9.06 o
   8   4   5       57.49       55.45      4.76 o
  -8   5   5        8.12        3.73      4.47 o
  -7   5   5       90.31       91.80      5.43 o
  -6   5   5      127.76      122.84      5.19 o
  -5   5   5        0.06        1.30      1.85 o
  -4   5   5      943.52      928.63     15.08 o
  -3   5   5      246.39      253.29      6.39 o
  -2   5   5     2692.57     2630.34     32.06 o
  -1   5   5       86.89      105.22      2.88 o
   0   5   5     4082.92     3966.23     35.05 o
   1   5   5      101.32      125.66      2.67 o
   2   5   5     2603.23     2549.01     29.92 o
   3   5   5        0.38        1.86      1.84 o
   4   5   5     1012.80      982.77     24.34 o
   5   5   5        0.08        1.23      1.89 o
   6   5   5      217.50      204.87      6.46 o
   7   5   5       52.76       53.41      5.00 o
  -6   6   5       11.48       11.07      2.74 o
  -5   6   5      452.98      460.40     11.80 o
  -4   6   5        3.18        3.04      2.03 o
  -3   6   5       42.42       46.38      3.52 o
  -2   6   5      135.45      134.79      4.98 o
  -1   6   5       83.48       99.98      3.10 o
   0   6   5       51.90       65.34      2.72 o
   1   6   5      186.82      144.24      6.01 o
   2   6   5        2.51        0.15      1.97 o
   3   6   5      125.17      136.37      8.45 o
   4   6   5       21.60       14.66      4.22 o
   5   6   5      148.73      174.38     10.18 o
   6   6   5        1.12       -3.23      4.22 o
  -5   7   5       32.18       34.29      4.63 o
  -4   7   5      221.53      244.86     12.72 o
  -3   7   5       52.88       60.20      3.62 o
  -2   7   5      336.14      317.48      6.84 o
  -1   7   5       37.00       32.06      2.68 o
   0   7   5      182.54      174.50      5.88 o
   1   7   5       11.66       12.80      2.89 o
   2   7   5       84.97       90.76      6.01 o
   3   7   5       23.90       24.36      3.93 o
   4   7   5      289.69      296.10     13.41 o
  -1   8   5      103.60      104.76      6.58 o
 -10   0   6      463.52      489.48     12.90 o
  -8   0   6       15.36       18.77      2.71 o
  -6   0   6     1002.52     1020.22     14.65 o
  -4   0   6     1006.47     1014.57     11.45 o
  -2   0   6      276.35      324.52      4.14 o
   0   0   6      409.00      423.71      6.84 o
   2   0   6      658.11      631.38     10.10 o
   4   0   6     1639.27     1624.53     23.89 o
   6   0   6     1322.10     1301.25     25.83 o
   8   0   6     1546.69     1529.06     26.24 o
  -9   1   6      305.06      316.78      6.31 o
  -8   1   6       24.67       25.32      2.19 o
  -7   1   6      352.28      354.91      4.99 o
  -6   1   6        1.03        1.62      0.89 o
  -5   1   6      323.78      295.64      3.57 o
  -4   1   6       44.91       38.94      1.64 o
  -3   1   6       16.49       34.08      1.19 o
  -2   1   6      435.15      452.74      3.60 o
  -1   1   6     2476.35     2475.68     15.00 o
   0   1   6     4251.41     4448.48     32.70 o
   1   1   6      926.77      891.89      7.45 o
   2   1   6      133.83      165.91      2.56 o
   3   1   6      331.07      323.00      4.27 o
   4   1   6        3.22       -0.21      0.74 o
   5   1   6        4.80        4.18      1.13 o
   6   1   6       61.29       71.12      4.95 o
   7   1   6      186.01      174.60      4.59 o
   8   1   6       21.22       21.66      2.39 o
   9   1   6       70.15       69.86      3.98 o
  -9   2   6       79.25       72.66      3.45 o
  -8   2   6      460.67      460.48      7.28 o
  -7   2   6       34.67       41.59      2.41 o
  -6   2   6      662.82      662.52      8.25 o
  -5   2   6      248.30      265.37      3.81 o
  -4   2   6     3470.20     3585.83     25.98 o
  -3   2   6      124.23      121.66      2.06 o
  -2   2   6     6247.25     6520.12     55.14 o
  -1   2   6       17.18       16.61      0.74 o
   0   2   6     1605.86     1608.14     11.53 o
   1   2   6       52.07       46.20      1.16 o
   2   2   6     1874.03     1929.11     13.56 o
   3   2   6        0.57       -0.23      0.48 o
   4   2   6     2539.91     2463.48     22.13 o
   5   2   6      656.94      638.25      7.77 o
   6   2   6      326.64      324.46      6.13 o
   7   2   6      172.16      177.22      4.83 o
   8   2   6       10.74        5.89      2.13 o
   9   2   6       84.72       79.13      4.61 o
  -9   3   6      116.88      133.65      4.91 o
  -8   3   6       27.03       26.79      2.72 o
  -7   3   6      467.61      453.99      9.11 o
  -6   3   6       17.78       13.83      1.50 o
  -5   3   6      108.98      100.99      2.87 o
  -4   3   6      186.62      182.56      2.53 o
  -3   3   6     2133.25     2078.04     29.73 o
  -2   3   6       13.64       14.52      1.07 o
  -1   3   6     2065.72     2100.41     18.51 o
   0   3   6       11.69       13.63      0.92 o
   1   3   6     4473.70     4541.74     37.71 o
   2   3   6      416.18      424.35      5.54 o
   3   3   6      500.50      492.63     15.09 o
   4   3   6        8.84        7.33      1.77 o
   5   3   6     1194.31     1222.71     13.91 o
   6   3   6      242.96      229.72      3.57 o
   7   3   6      497.53      487.82      6.38 o
   8   3   6        3.61        2.09      1.62 o
  -8   4   6      262.78      263.26      8.11 o
  -7   4   6        2.39        4.38      2.19 o
  -6   4   6      754.29      731.15     17.64 o
  -5   4   6       35.65       38.73      3.15 o
  -4   4   6     1511.45     1499.27     20.39 o
  -3   4   6       81.42       84.93      3.48 o
  -2   4   6      563.66      552.86     11.16 o
  -1   4   6       39.28       50.06      1.50 o
   0   4   6     1343.13     1376.73     10.94 o
   1   4   6      148.50      147.57      2.76 o
   2   4   6     2088.22     2050.89     24.16 o
   3   4   6       34.24       40.51      3.34 o
   4   4   6      671.94      646.13     10.55 o
   5   4   6        7.93       10.62      2.20 o
   6   4   6      879.71      851.33     14.16 o
   7   4   6       16.63       19.27      3.17 o
   8   4   6      427.07      432.88     12.16 o
  -7   5   6      600.52      630.27     13.03 o
  -6   5   6       37.98       43.78      3.74 o
  -5   5   6      823.20      808.28     28.04 o
  -4   5   6      262.65      263.05      7.20 o
  -3   5   6      416.13      421.30      8.63 o
  -2   5   6        2.11        2.76      1.56 o
  -1   5   6      469.95      467.47      8.32 o
   0   5   6       30.38       31.10      1.85 o
   1   5   6      358.50      352.85      6.30 o
   2   5   6      261.97      266.53      7.28 o
   3   5   6      479.84      489.78     17.43 o
   4   5   6       19.13       20.30      3.07 o
   5   5   6      327.77      327.85     17.64 o
   6   5   6       27.79       33.45      4.04 o
   7   5   6      389.28      388.10     16.52 o
  -6   6   6       92.46       91.14      6.54 o
  -5   6   6        8.60        7.02      2.21 o
  -4   6   6       98.75       84.54      4.80 o
  -3   6   6       24.94       23.64      2.76 o
  -2   6   6      939.55      864.55     12.02 o
  -1   6   6      206.40      217.72      5.14 o
   0   6   6      860.36      867.21     11.70 o
   1   6   6      686.95      664.48     14.35 o
   2   6   6      497.76      510.25     18.88 o
   3   6   6      363.77      318.45     12.92 o
   4   6   6      831.00      855.01     24.10 o
   5   6   6        5.36        6.96      4.22 o
   6   6   6      140.50      133.89      9.69 o
  -5   7   6      219.23      226.75      9.21 o
  -4   7   6        3.31        4.57      2.32 o
  -3   7   6      253.30      247.04      6.25 o
  -2   7   6       41.25       39.08      3.12 o
  -1   7   6      342.22      347.27      7.15 o
   0   7   6       56.06       53.40      3.86 o
   1   7   6        3.84        2.28      2.37 o
   2   7   6      286.81      280.74      9.37 o
   3   7   6       73.47       81.02      6.08 o
   4   7   6      196.87      175.37     10.93 o
  -1   8   6       92.93       96.56      6.32 o
   0   8   6      469.90      511.66     12.82 o
  -9   0   7       38.97       44.21      3.74 o
  -7   0   7      121.21      120.72      4.46 o
  -5   0   7     3678.87     3554.14     34.90 o
  -3   0   7      562.47      552.79      7.82 o
  -1   0   7     1203.21     1135.65      8.57 o
   1   0   7      802.81      825.42     12.21 o
   3   0   7     2977.06     2964.80     40.14 o
   5   0   7        3.50        3.83      1.65 o
   7   0   7      184.88      193.45      6.90 o
   9   0   7       15.41       13.50      3.34 o
  -9   1   7        0.17        0.60      1.68 o
  -8   1   7      351.56      362.07      5.72 o
  -7   1   7      114.97      121.19      3.36 o
  -6   1   7      462.19      456.88      5.06 o
  -5   1   7      346.06      337.67      3.92 o
  -4   1   7      288.60      288.74      3.59 o
  -3   1   7      267.54      286.19      3.01 o
  -2   1   7     2635.16     2718.98     17.26 o
  -1   1   7      711.73      719.15      4.98 o
   0   1   7     3064.42     3095.50     21.56 o
   1   1   7      148.76      172.84      2.19 o
   2   1   7     1050.44      962.73     10.24 o
   3   1   7      111.98      114.07      3.05 o
   4   1   7      363.74      331.73      5.29 o
   5   1   7       23.40       24.45      2.51 o
   6   1   7      377.14      372.92      6.50 o
   7   1   7        1.89        2.44      1.76 o
   8   1   7      416.93      428.48      8.03 o
   9   1   7        0.03        0.48      1.89 o
  -9   2   7      177.69      183.73      4.77 o
  -8   2   7      110.05      109.14      3.94 o
  -7   2   7      784.32      783.57      9.81 o
  -6   2   7       26.30       29.24      1.91 o
  -5   2   7      702.50      698.07      9.07 o
  -4   2   7     1374.33     1425.91     11.50 o
  -3   2   7     1931.61     1871.29     18.55 o
  -2   2   7      577.13      692.19      6.09 o
  -1   2   7      227.48      185.43      2.73 o
   0   2   7     1730.43     1959.04     13.28 o
   1   2   7       55.55       43.35      0.93 o
   2   2   7        1.64        1.83      0.42 o
   3   2   7      933.52      934.43      9.38 o
   4   2   7      379.96      388.65      5.25 o
   5   2   7     2226.23     2200.56     24.79 o
   6   2   7        0.56       -0.26      1.31 o
   7   2   7      330.82      317.02      7.31 o
   8   2   7        7.56        7.88      2.32 o
  -9   3   7        5.84        5.36      2.10 o
  -8   3   7      503.48      500.97      8.62 o
  -7   3   7       32.45       31.94      2.43 o
  -6   3   7       66.77       68.73      2.49 o
  -5   3   7        6.62        6.83      1.08 o
  -4   3   7      473.63      476.05      6.00 o
  -3   3   7        9.68       15.70      1.30 o
  -2   3   7     1425.23     1471.60     18.66 o
  -1   3   7      488.60      600.95      6.80 o
   0   3   7     3955.05     4139.30     31.82 o
   1   3   7       50.71       71.66      2.44 o
   2   3   7     2350.38     2474.32     24.12 o
   3   3   7       74.43       78.43      6.96 o
   4   3   7     1037.14     1043.50     14.65 o
   5   3   7        2.61        3.22      1.05 o
   6   3   7      647.92      647.42      7.51 o
   7   3   7       55.60       56.29      2.44 o
   8   3   7       61.99       74.83      3.52 o
  -8   4   7       59.57       54.46      9.19 o
  -7   4   7      245.38      232.00      7.16 o
  -6   4   7       92.29       83.37      4.67 o
  -5   4   7      841.09      816.32     13.51 o
  -4   4   7      117.66      123.81      4.43 o
  -3   4   7     1148.62     1131.41     16.08 o
  -2   4   7      187.62      192.44      5.02 o
  -1   4   7      292.88      283.43      4.43 o
   0   4   7        3.76        4.63      1.19 o
   1   4   7     2542.49     2479.30     21.83 o
   2   4   7      405.79      387.93      6.69 o
   3   4   7      631.53      602.10     10.37 o
   4   4   7      161.49      149.04      5.88 o
   5   4   7      480.36      456.28      9.06 o
   6   4   7      100.61       99.72      4.70 o
   7   4   7      481.58      476.14     19.75 o
  -7   5   7      279.64      278.88      8.29 o
  -6   5   7     1472.91     1433.61     21.77 o
  -5   5   7       20.94       25.93      3.03 o
  -4   5   7     1645.02     1613.32     23.03 o
  -3   5   7       56.47       55.83      3.58 o
  -2   5   7      944.33      937.81     11.31 o
  -1   5   7        6.17        8.03      1.26 o
   0   5   7      316.08      338.44      5.27 o
   1   5   7        0.04        2.89      1.20 o
   2   5   7       80.13       98.12      6.71 o
   3   5   7      341.79      307.28     12.17 o
   4   5   7       33.78       37.26      5.46 o
   5   5   7      237.17      209.94      7.37 o
   6   5   7       65.53       81.73      5.79 o
   7   5   7        0.08        1.83      3.60 o
  -6   6   7      152.94      139.35      9.94 o
  -5   6   7        9.41       10.18      2.55 o
  -4   6   7       45.08       46.01      3.73 o
  -3   6   7       77.31       76.04      4.43 o
  -2   6   7        0.22        1.76      1.48 o
  -1   6   7     1670.11     1650.87     19.33 o
   0   6   7      168.39      171.03      4.54 o
   1   6   7      618.67      600.93     24.59 o
   2   6   7      261.11      256.93      9.81 o
   3   6   7     1439.67     1433.29     34.78 o
   4   6   7      115.01      117.99      8.69 o
   5   6   7      546.17      516.93     18.63 o
  -4   7   7      144.91      139.12     11.43 o
  -3   7   7       28.05       27.78      2.83 o
  -2   7   7      160.47      163.40      5.05 o
  -1   7   7       53.87       49.98      3.35 o
   0   7   7       67.32       73.29      5.33 o
   1   7   7       11.66       14.06      3.07 o
   2   7   7      180.79      185.78      7.85 o
   3   7   7      115.40      130.66      9.19 o
   4   7   7      286.23      296.35     14.16 o
  -8   0   8       31.00       39.10      3.37 o
  -6   0   8     1606.58     1620.49     22.16 o
  -4   0   8      881.75      849.13     10.04 o
  -2   0   8        6.55        7.28      1.48 o
   0   0   8       60.06       31.12      4.61 o
   2   0   8     6356.14     6398.05    105.45 o
   4   0   8     1300.06     1177.36     18.70 o
   6   0   8       85.36       77.85      4.41 o
   8   0   8       55.43       58.91      5.01 o
  -9   1   8      346.51      359.08      6.67 o
  -8   1   8       37.42       36.64      2.24 o
  -7   1   8      441.97      442.47      5.72 o
  -6   1   8       89.82       96.55      2.31 o
  -5   1   8     1199.24     1200.57     10.43 o
  -4   1   8      320.74      324.90      4.12 o
  -3   1   8     3020.77     3202.02     21.73 o
  -2   1   8      597.22      618.47      4.86 o
  -1   1   8     8047.53     8461.11     46.50 o
   0   1   8     6795.42     7302.55     54.35 o
   1   1   8      974.53      977.84      8.31 o
   2   1   8       38.43       39.33      1.56 o
   3   1   8      593.12      599.11      7.47 o
   4   1   8      137.63      141.71      3.34 o
   5   1   8      580.98      573.23      8.12 o
   6   1   8       23.64       23.00      2.06 o
   7   1   8     1178.70     1168.68     14.85 o
   8   1   8       22.78       25.74      2.55 o
  -9   2   8      194.84      193.24      9.71 o
  -8   2   8      536.67      541.54      8.08 o
  -7   2   8       34.13       33.75      2.24 o
  -6   2   8      307.77      303.10      5.03 o
  -5   2   8        6.61        4.17      1.07 o
  -4   2   8      351.62      332.59      4.45 o
  -3   2   8       38.93       43.20      1.99 o
  -2   2   8      534.74      491.75      5.65 o
  -1   2   8      350.55      369.88      4.14 o
   0   2   8      927.66      902.42      6.72 o
   1   2   8       61.21       68.78      1.13 o
   2   2   8      676.17      616.38      5.38 o
   3   2   8      294.36      294.90      4.54 o
   4   2   8     1181.38     1143.31     11.67 o
   5   2   8      161.59      158.02      3.48 o
   6   2   8      299.79      288.71      7.82 o
   7   2   8        0.55        3.00      1.75 o
   8   2   8       78.04       70.67      4.09 o
  -9   3   8      134.88      134.17      4.97 o
  -8   3   8       94.52       98.69      5.39 o
  -7   3   8      488.01      464.67      7.86 o
  -6   3   8       31.92       35.88      2.25 o
  -5   3   8      343.87      326.71      5.68 o
  -4   3   8      134.69      143.25      3.21 o
  -3   3   8     1937.58     1909.81     21.40 o
  -2   3   8       12.90       16.64      1.39 o
  -1   3   8      986.29     1020.69     10.33 o
   0   3   8        1.47        1.08      0.69 o
   1   3   8     1746.80     1845.01     23.45 o
   2   3   8      100.00       94.30      4.27 o
   3   3   8      179.95      200.96      8.69 o
   4   3   8       39.89       34.71      2.68 o
   5   3   8      989.89      997.74     10.17 o
   6   3   8        4.31        2.94      0.99 o
   7   3   8      145.80      150.54      3.21 o
   8   3   8      112.00      109.81      4.35 o
  -8   4   8      142.88      147.73      7.35 o
  -7   4   8        2.18        2.13      2.14 o
  -6   4   8      402.11      405.22      9.20 o
  -5   4   8        2.33        2.02      2.86 o
  -4   4   8     1361.43     1357.85     19.09 o
  -3   4   8      285.37      290.43      6.68 o
  -2   4   8      167.41      162.65      7.60 o
  -1   4   8      100.45      100.92      2.51 o
   0   4   8      944.06      940.01     10.04 o
   1   4   8      329.17      337.03      5.27 o
   2   4   8     1615.70     1648.46     27.94 o
   3   4   8       62.16       61.84      4.51 o
   4   4   8      449.58      470.30     28.94 o
   5   4   8        0.50       -0.68      1.80 o
   6   4   8      232.28      215.14      7.80 o
   7   4   8        1.40        1.71      2.79 o
  -7   5   8       56.93       55.67      5.51 o
  -6   5   8       23.92       26.22      3.24 o
  -5   5   8      123.85      110.92      5.94 o
  -4   5   8      424.57      415.52      9.76 o
  -3   5   8      192.74      192.47      5.71 o
  -2   5   8       80.99       80.15      3.27 o
  -1   5   8      525.18      502.76      7.93 o
   0   5   8        1.69        0.45      1.15 o
   1   5   8      511.64      511.54      9.07 o
   2   5   8       16.37       12.42      3.48 o
   3   5   8      589.10      601.64     18.63 o
   4   5   8      374.96      373.60     14.16 o
   5   5   8      269.53      279.46     12.92 o
   6   5   8        7.86       14.90      5.22 o
  -6   6   8      489.81      504.18     13.86 o
  -5   6   8      292.96      316.24      8.62 o
  -4   6   8      230.14      230.17      6.95 o
  -3   6   8       65.43       65.41      3.62 o
  -2   6   8     1046.51     1028.50     17.86 o
  -1   6   8       34.20       34.96      2.67 o
   0   6   8      236.72      256.86      5.65 o
   1   6   8        1.78        0.39      2.01 o
   2   6   8       35.60       38.04      4.10 o
   3   6   8       56.97       63.09      6.96 o
   4   6   8      146.05      132.90      8.94 o
   5   6   8       65.24       67.57      7.95 o
  -4   7   8       72.64       68.40      5.29 o
  -3   7   8       90.42       88.93      4.42 o
  -2   7   8        6.34        6.15      1.95 o
  -1   7   8      425.87      419.70     10.51 o
   0   7   8        0.66       -1.16      1.86 o
   1   7   8      551.88      535.22     13.75 o
   2   7   8       47.36       40.68      8.07 o
   3   7   8     1371.13     1433.54     36.52 o
  -9   0   9      105.00      107.08      5.44 o
  -7   0   9      526.03      554.53     12.04 o
  -5   0   9     3729.99     3721.03     40.30 o
  -3   0   9     1553.94     1493.66     15.49 o
  -1   0   9     1949.83     1863.13     14.77 o
   1   0   9     3712.48     3765.47     49.26 o
   3   0   9     3861.19     3836.90     51.38 o
   5   0   9       15.04       14.30      2.38 o
   7   0   9      630.26      648.70     14.10 o
  -9   1   9      139.46      152.22      4.43 o
  -8   1   9      261.25      268.42      5.18 o
  -7   1   9      105.94      110.32      2.84 o
  -6   1   9      619.82      623.65      6.26 o
  -5   1   9      264.58      268.39      3.76 o
  -4   1   9     1043.82     1010.97      8.20 o
  -3   1   9      827.90      819.90      6.64 o
  -2   1   9     4762.07     4817.11     29.95 o
  -1   1   9      379.00      414.33      4.04 o
   0   1   9     1823.49     1837.65     12.68 o
   1   1   9       66.31       85.66      1.79 o
   2   1   9     1243.84     1181.82     23.27 o
   3   1   9       18.84       15.66      1.32 o
   4   1   9      951.56      944.77     11.23 o
   5   1   9        8.30       12.52      1.56 o
   6   1   9      861.17      834.75     11.22 o
   7   1   9      207.40      212.54      5.27 o
   8   1   9      284.04      280.44      6.53 o
  -9   2   9      536.58      560.45     10.89 o
  -8   2   9       26.57       27.02      2.58 o
  -7   2   9     1109.94     1085.93     12.80 o
  -6   2   9        2.27        1.07      1.16 o
  -5   2   9      340.56      305.27      4.30 o
  -4   2   9      165.32      184.42      3.31 o
  -3   2   9      348.87      344.88      4.01 o
  -2   2   9       90.40       96.34      1.89 o
  -1   2   9     1014.50     1061.04      9.42 o
   0   2   9       50.39       42.10      1.05 o
   1   2   9     1463.42     1490.98     12.17 o
   2   2   9       26.65       29.81      1.16 o
   3   2   9      970.03      991.37      9.99 o
   4   2   9      310.50      311.78      4.71 o
   5   2   9     1110.26     1099.55     14.74 o
   6   2   9        0.89        4.74      1.68 o
   7   2   9      102.00      101.66      4.46 o
   8   2   9       54.03       61.72      4.07 o
  -9   3   9       67.96       62.07      3.97 o
  -8   3   9       71.74       76.80      6.17 o
  -7   3   9        5.75        5.88      1.57 o
  -6   3   9        4.27        5.17      2.51 o
  -5   3   9       15.71       21.90      1.79 o
  -4   3   9      581.14      608.07      8.18 o
  -3   3   9       29.23       25.32      1.07 o
  -2   3   9      351.92      329.38     11.18 o
  -1   3   9      160.43      175.19      3.37 o
   0   3   9      803.21      773.52      7.57 o
   1   3   9      201.82      249.12      4.45 o
   2   3   9       43.55       32.75      2.69 o
   3   3   9      526.74      556.23     11.05 o
   4   3   9      470.92      445.67      6.22 o
   5   3   9       92.02       92.54      2.16 o
   6   3   9      518.07      505.97      6.48 o
   7   3   9        1.88        1.58      1.24 o
   8   3   9      280.85      270.33      6.49 o
  -8   4   9       37.52       46.66     13.54 o
  -7   4   9      321.30      308.30     10.02 o
  -6   4   9       38.46       40.05      3.50 o
  -5   4   9     1287.07     1230.35     18.33 o
  -4   4   9      514.47      487.12     16.45 o
  -3   4   9     1445.18     1417.31     19.38 o
  -2   4   9      793.70      756.03     13.05 o
  -1   4   9      352.09      345.59      7.92 o
   0   4   9       69.89       74.31      3.59 o
   1   4   9     1780.86     1798.38     26.68 o
   2   4   9       29.89       30.31      4.22 o
   3   4   9      458.53      512.97     18.63 o
   4   4   9      437.85      397.70     14.16 o
   5   4   9      120.53      114.02      5.41 o
   6   4   9      250.28      233.38      8.06 o
   7   4   9       25.80       28.13      4.20 o
  -7   5   9        0.05       -2.12      3.48 o
  -6   5   9       37.15       36.10      5.17 o
  -5   5   9      722.51      673.18     17.62 o
  -4   5   9        6.94        5.04      1.97 o
  -3   5   9      966.66      921.63     19.54 o
  -2   5   9       66.66       65.65      3.41 o
  -1   5   9      242.80      235.35      5.11 o
   0   5   9      220.86      220.82      4.86 o
   1   5   9       95.51       89.71      4.91 o
   2   5   9      447.38      437.44     14.90 o
   3   5   9       45.87       47.69      5.96 o
   4   5   9      254.97      223.56     10.93 o
   5   5   9       40.90       36.52      5.96 o
   6   5   9      185.64      190.53     11.43 o
  -6   6   9       26.49       19.97      4.04 o
  -5   6   9      554.50      559.20     11.98 o
  -4   6   9       17.96       20.62      2.86 o
  -3   6   9      628.48      595.56      9.97 o
  -2   6   9       39.45       35.28      2.73 o
  -1   6   9     1152.84     1108.21     14.56 o
   0   6   9      210.27      206.08      5.27 o
   1   6   9       51.18       50.50      4.53 o
   2   6   9        4.82        6.47      2.72 o
   3   6   9      304.95      325.91     13.91 o
   4   6   9       29.48       26.08      5.46 o
   5   6   9      265.27      293.61     14.16 o
  -4   7   9      190.75      185.89      9.68 o
  -3   7   9        0.97        2.98      2.15 o
  -2   7   9      450.47      421.89      8.36 o
  -1   7   9        9.77        9.55      2.48 o
   0   7   9      292.22      284.32      7.71 o
   1   7   9       76.64       92.18      6.44 o
   2   7   9      399.95      396.45     16.15 o
   3   7   9       84.29       99.36      9.44 o
  -8   0  10       35.86       35.69      3.30 o
  -6   0  10      676.89      681.00      9.49 o
  -4   0  10     1085.31     1100.38     12.48 o
  -2   0  10     5696.60     5730.29     61.89 o
   0   0  10     9095.13     9040.42    236.36 o
   2   0  10    14358.13    13903.48    175.79 o
   4   0  10     1248.56     1236.19     27.82 o
   6   0  10      396.11      376.19     10.31 o
   8   0  10      637.63      611.26     14.50 o
  -9   1  10      921.52      953.47     12.83 o
  -8   1  10      158.78      164.31      3.68 o
  -7   1  10      869.70      892.70      8.50 o
  -6   1  10      346.39      343.29      4.67 o
  -5   1  10     1075.23     1048.66      8.82 o
  -4   1  10        1.36        3.13      0.72 o
  -3   1  10     1383.51     1343.39     10.08 o
  -2   1  10      507.48      544.91      4.13 o
  -1   1  10      787.70      727.62      5.40 o
   0   1  10      151.55      174.19      1.70 o
   1   1  10       39.87       26.52      1.22 o
   2   1  10      155.90      173.24      8.11 o
   3   1  10     1108.39     1055.10     11.89 o
   4   1  10       43.90       44.01      2.26 o
   5   1  10      955.61      940.49     11.78 o
   6   1  10       17.82       12.15      1.83 o
   7   1  10      600.46      588.26      9.47 o
   8   1  10       40.72       47.16      3.29 o
  -9   2  10      143.97      142.82      5.40 o
  -8   2  10      504.35      504.28      8.92 o
  -7   2  10      246.35      248.34      5.67 o
  -6   2  10      861.14      835.27      8.83 o
  -5   2  10      164.40      170.96      3.13 o
  -4   2  10      722.16      696.00      7.81 o
  -3   2  10        0.46        0.10      0.50 o
  -2   2  10     1135.16     1187.30     12.69 o
  -1   2  10      203.90      203.42      2.96 o
   0   2  10     2367.35     2445.95     17.96 o
   1   2  10       24.18       27.08      1.78 o
   2   2  10      314.59      308.68      5.49 o
   3   2  10      202.37      198.68      4.19 o
   4   2  10      613.94      618.31      8.24 o
   5   2  10        6.32        9.29      1.72 o
   6   2  10      406.42      405.10      8.11 o
   7   2  10        6.96        7.67      2.17 o
   8   2  10      240.81      254.15      7.80 o
  -9   3  10      189.90      200.09      6.08 o
  -8   3  10       24.90       25.50      2.49 o
  -7   3  10      170.01      174.44      4.66 o
  -6   3  10      106.03      106.17      3.51 o
  -5   3  10      381.76      369.14      6.28 o
  -4   3  10        0.16        0.09      0.93 o
  -3   3  10     1440.88     1374.35     15.09 o
  -2   3  10      380.97      372.01      4.86 o
  -1   3  10      809.46      747.94     10.90 o
   0   3  10       73.53       68.87      2.42 o
   1   3  10      707.59      689.66      8.06 o
   2   3  10        4.63        5.70      1.13 o
   3   3  10       52.84       52.53      3.12 o
   4   3  10       33.16       33.67      2.04 o
   5   3  10      416.59      425.85      5.84 o
   6   3  10       14.22       11.48      1.40 o
   7   3  10       13.96       16.43      1.64 o
  -8   4  10       84.82       79.78      6.32 o
  -7   4  10       16.41       14.78      3.25 o
  -6   4  10       18.15       17.77      2.70 o
  -5   4  10       49.48       53.35      5.52 o
  -4   4  10      230.50      241.84      6.64 o
  -3   4  10       58.93       62.93      3.56 o
  -2   4  10       89.31       79.23      3.01 o
  -1   4  10      967.22      965.87     12.12 o
   0   4  10      194.50      194.72      4.30 o
   1   4  10       36.52       41.75      3.35 o
   2   4  10      590.55      571.08     17.14 o
   3   4  10       51.03       47.45      5.46 o
   4   4  10      243.18      231.29     13.41 o
   5   4  10      138.78      140.85      8.94 o
   6   4  10       56.63       73.05      5.44 o
   7   4  10        4.65        1.45      2.97 o
  -7   5  10       89.21       99.33     15.77 o
  -6   5  10       23.65       34.23      3.70 o
  -5   5  10      299.47      280.57     14.37 o
  -4   5  10       21.14       17.49      2.60 o
  -3   5  10      422.84      400.33      8.64 o
  -2   5  10       26.37       24.23      3.62 o
  -1   5  10      462.18      436.90     10.68 o
   0   5  10      109.64      104.90      3.54 o
   1   5  10      408.80      418.54     14.66 o
   2   5  10        2.10       -2.24      2.24 o
   3   5  10      587.88      611.82     19.38 o
   4   5  10      524.51      526.62     18.13 o
   5   5  10      337.36      347.02     14.90 o
   6   5  10        2.73        3.97      4.22 o
  -6   6  10      304.49      294.39     12.42 o
  -5   6  10       38.36       48.47      4.15 o
  -4   6  10       38.67       36.02      3.54 o
  -3   6  10       64.25       75.66      3.92 o
  -2   6  10      794.93      736.31     14.66 o
  -1   6  10        6.09        5.21      1.73 o
   0   6  10      344.69      338.01      8.56 o
   1   6  10        1.44        0.57      2.15 o
   2   6  10      349.65      325.72     10.25 o
   3   6  10        0.83       -2.24      3.48 o
   4   6  10      367.80      328.89     14.66 o
   5   6  10        0.26        0.50      4.22 o
  -4   7  10       13.55       18.07      3.10 o
  -3   7  10      801.71      837.69     14.81 o
  -2   7  10        1.85        2.05      2.09 o
  -1   7  10      958.78      933.76     15.92 o
   0   7  10       21.91       22.24      3.11 o
   1   7  10      275.60      301.56     13.91 o
   2   7  10       70.67       88.18      8.94 o
   3   7  10       59.24       64.83      8.20 o
  -9   0  11     1089.86     1109.30     19.66 o
  -7   0  11     2419.43     2448.30     28.54 o
  -5   0  11     3036.04     3023.86     30.46 o
  -3   0  11     1317.39     1244.58     13.47 o
  -1   0  11      293.48      255.56      3.12 o
   1   0  11     1158.82     1128.50     16.86 o
   3   0  11     1414.13     1334.71     20.55 o
   5   0  11       47.62       50.74      3.70 o
   7   0  11      845.86      850.06     17.27 o
  -9   1  11       21.08       19.02      2.76 o
  -8   1  11       68.76       65.72      2.71 o
  -7   1  11       58.45       56.78      2.34 o
  -6   1  11      476.69      471.33      7.96 o
  -5   1  11       49.72       48.51      1.92 o
  -4   1  11     1227.35     1242.91      9.81 o
  -3   1  11      735.61      762.12      6.39 o
  -2   1  11     3514.60     3578.18     21.44 o
  -1   1  11       64.72       73.49      1.60 o
   0   1  11     1034.63     1047.18      6.98 o
   1   1  11       73.78       72.79      1.69 o
   2   1  11     2145.63     2164.70     30.72 o
   3   1  11       73.32       71.22      2.39 o
   4   1  11     1457.27     1462.62     16.14 o
   5   1  11       42.66       38.21      2.35 o
   6   1  11      870.11      847.09     11.54 o
   7   1  11      108.75      113.73      4.21 o
   8   1  11      203.17      208.18      6.27 o
  -9   2  11       50.47       63.06      4.13 o
  -8   2  11        0.50        1.09      1.74 o
  -7   2  11      241.77      240.07      5.59 o
  -6   2  11       28.11       27.21      1.92 o
  -5   2  11       59.97       66.08      2.90 o
  -4   2  11        1.12        5.10      3.67 o
  -3   2  11      116.55      117.15      2.27 o
  -2   2  11      207.96      209.79      2.68 o
  -1   2  11     2129.64     2072.56     17.12 o
   0   2  11       17.48       18.62      0.93 o
   1   2  11     1751.27     1708.64     15.42 o
   2   2  11       17.82       15.55      1.00 o
   3   2  11      341.84      327.20      5.05 o
   4   2  11       42.40       37.61      2.09 o
   5   2  11      676.47      666.98     11.33 o
   6   2  11       40.49       42.00      3.10 o
   7   2  11      250.39      248.73      8.65 o
   8   2  11       12.53       21.98      4.13 o
  -8   3  11      304.29      282.81      7.17 o
  -7   3  11      232.61      216.65      5.25 o
  -6   3  11      311.59      281.85      5.71 o
  -5   3  11      340.47      303.89      5.67 o
  -4   3  11     2060.16     1884.87     20.34 o
  -3   3  11      109.73      129.66      3.14 o
  -2   3  11     1207.85     1088.19     11.10 o
  -1   3  11      488.88      507.39      5.20 o
   0   3  11     2259.07     2239.39     20.14 o
   1   3  11       16.30       17.19      1.23 o
   2   3  11      400.14      403.96      5.35 o
   3   3  11        0.03        1.37      0.98 o
   4   3  11      804.13      774.06     13.06 o
   5   3  11       13.41       11.59      1.23 o
   6   3  11       63.61       64.68      2.41 o
   7   3  11       85.89       87.40      2.94 o
  -8   4  11       75.59       75.04      6.23 o
  -7   4  11       65.01       77.02      4.93 o
  -6   4  11      155.70      141.83      5.62 o
  -5   4  11       76.18       88.02      4.77 o
  -4   4  11       17.60       12.46      2.14 o
  -3   4  11        3.68        4.86      1.66 o
  -2   4  11      342.01      346.64      6.29 o
  -1   4  11      211.11      190.46      4.44 o
   0   4  11      769.62      733.24      9.95 o
   1   4  11       67.15       63.72      4.36 o
   2   4  11        0.02       -1.74      2.48 o
   3   4  11       82.09       80.23      7.20 o
   4   4  11       11.44       14.16      3.97 o
   5   4  11       49.25       52.66      6.71 o
   6   4  11       75.51       78.25      8.69 o
   7   4  11       81.14       95.39     10.18 o
  -7   5  11        8.89       11.18      3.51 o
  -6   5  11      380.55      363.27     11.97 o
  -5   5  11        3.01        1.72      1.97 o
  -4   5  11      636.82      620.61     11.88 o
  -3   5  11      154.95      152.12      4.49 o
  -2   5  11      732.11      687.18     10.30 o
  -1   5  11      141.72      131.10      4.00 o
   0   5  11      279.50      269.34      5.65 o
   1   5  11      355.38      333.21      9.56 o
   2   5  11      313.64      328.14     13.41 o
   3   5  11      174.05      164.69      9.69 o
   4   5  11      267.55      309.26     13.66 o
   5   5  11        1.36        3.73      4.22 o
   6   5  11      445.98      448.62     18.13 o
  -6   6  11        4.04        7.43      3.22 o
  -5   6  11      144.07      122.52      7.14 o
  -4   6  11        2.85        4.54      1.89 o
  -3   6  11      362.48      336.91      7.27 o
  -2   6  11        8.22        5.77      1.73 o
  -1   6  11     1055.31     1043.25     14.18 o
   0   6  11        9.46        7.39      2.09 o
   1   6  11      334.61      325.66     10.17 o
   2   6  11       86.32       94.17      6.47 o
   3   6  11      272.10      267.28     12.92 o
   4   6  11        0.13       -3.73      3.73 o
  -3   7  11       20.85       21.53      3.08 o
  -2   7  11      277.45      291.12     11.13 o
  -1   7  11        3.14        2.60      2.72 o
   0   7  11      347.27      337.11     10.36 o
   1   7  11       59.29       74.27      8.45 o
   2   7  11      727.90      752.67     24.10 o
  -8   0  12     1363.38     1353.22     26.53 o
  -6   0  12     3829.58     3864.68     38.71 o
  -4   0  12     3349.82     3304.58     32.58 o
  -2   0  12     4299.36     4219.66     35.50 o
   0   0  12      225.91      196.66      3.38 o
   2   0  12      818.77      781.62     13.17 o
   4   0  12       42.05       55.03      3.64 o
   6   0  12       98.51      109.26      5.41 o
   8   0  12      213.36      193.62      8.17 o
  -9   1  12        8.58        5.40      1.85 o
  -8   1  12      261.35      267.74      5.67 o
  -7   1  12        6.21        6.03      1.34 o
  -6   1  12        0.37        1.06      0.96 o
  -5   1  12      165.30      166.75      2.82 o
  -4   1  12       14.37       17.46      1.08 o
  -3   1  12     1249.29     1224.64      9.48 o
  -2   1  12      101.16      115.53      1.53 o
  -1   1  12     1168.64     1174.62      8.77 o
   0   1  12        3.90        5.17      0.46 o
   1   1  12     1816.42     1819.14     14.98 o
   2   1  12      360.38      369.68      6.30 o
   3   1  12     2840.24     2773.90     33.49 o
   4   1  12      472.89      456.97      6.97 o
   5   1  12     1069.00     1046.64     15.84 o
   6   1  12       61.21       57.74      3.14 o
   7   1  12      428.77      420.31      7.90 o
   8   1  12       36.70       36.37      3.07 o
  -9   2  12        0.00        2.49      2.16 o
  -8   2  12      868.36      895.93     13.19 o
  -7   2  12       19.67       19.29      2.22 o
  -6   2  12      492.64      478.24      6.98 o
  -5   2  12       36.59       35.63      2.80 o
  -4   2  12       75.61       72.31      2.35 o
  -3   2  12      422.14      411.14      5.56 o
  -2   2  12      729.78      732.40      8.76 o
  -1   2  12       14.98       11.75      1.01 o
   0   2  12     3621.71     3593.79     25.93 o
   1   2  12        1.14        1.04      0.80 o
   2   2  12      635.26      632.31      6.39 o
   3   2  12      254.97      247.63      4.35 o
   4   2  12      749.17      759.05      9.76 o
   5   2  12       62.11       62.84      3.30 o
   6   2  12      547.76      538.16      9.86 o
   7   2  12       16.67       15.62      2.45 o
  -8   3  12       27.89       33.87      2.77 o
  -7   3  12      296.33      302.25      6.65 o
  -6   3  12       90.86       94.26      4.55 o
  -5   3  12      699.19      683.77      9.67 o
  -4   3  12       81.97       81.22      2.85 o
  -3   3  12      225.19      217.64      4.26 o
  -2   3  12        3.78        4.06      0.91 o
  -1   3  12        4.80        5.27      1.00 o
   0   3  12      969.62      948.94      9.90 o
   1   3  12        8.18       10.27      1.20 o
   2   3  12      896.61      875.85     17.33 o
   3   3  12       32.98       33.46      2.30 o
   4   3  12        0.50       -1.47      1.47 o
   5   3  12      477.16      490.28     10.22 o
   6   3  12        0.82        2.28      1.12 o
   7   3  12      177.31      176.30      5.95 o
  -8   4  12       48.70       54.56     11.43 o
  -7   4  12        5.71        2.34      2.32 o
  -6   4  12      108.23      104.20      5.05 o
  -5   4  12       66.06       54.68      3.82 o
  -4   4  12     1358.28     1250.23     18.42 o
  -3   4  12       13.65       15.87      2.18 o
  -2   4  12      778.10      729.93     10.30 o
  -1   4  12        0.23       -0.17      1.15 o
   0   4  12     1393.93     1359.47     15.94 o
   1   4  12      516.38      483.06      8.78 o
   2   4  12      797.16      735.03     20.87 o
   3   4  12       63.20       65.33      6.71 o
   4   4  12      313.78      302.81     12.92 o
   5   4  12       10.55        6.21      3.97 o
   6   4  12        9.47       13.66      5.46 o
  -7   5  12      118.91      105.46      7.95 o
  -6   5  12        6.39       10.04      2.56 o
  -5   5  12      158.74      163.39      6.01 o
  -4   5  12       58.70       54.04      3.91 o
  -3   5  12      268.12      278.91      6.26 o
  -2   5  12       21.03       15.33      1.98 o
  -1   5  12      394.18      389.57      7.19 o
   0   5  12       43.66       41.47      2.77 o
   1   5  12      492.44      501.00     12.46 o
   2   5  12        1.12        1.99      2.98 o
   3   5  12      424.02      428.75     16.15 o
   4   5  12       21.69       31.80      5.71 o
   5   5  12      104.41       95.14      9.44 o
  -5   6  12      111.10      118.60      8.45 o
  -4   6  12       90.42       88.95      4.49 o
  -3   6  12       23.80       24.87      2.61 o
  -2   6  12      740.75      726.17     11.38 o
  -1   6  12        0.09       -1.51      1.51 o
   0   6  12      284.01      278.88      7.49 o
   1   6  12      114.92      105.38      5.87 o
   2   6  12      273.73      277.70      9.72 o
   3   6  12       12.76       10.18      4.47 o
   4   6  12      126.20      132.65      9.94 o
  -3   7  12       62.04       54.41      4.28 o
  -2   7  12       56.55       60.50      4.45 o
  -1   7  12       92.73       84.14      6.15 o
   0   7  12        3.07        0.75      3.48 o
   1   7  12      124.02      109.30      9.69 o
  -9   0  13       78.71       97.67     10.06 o
  -7   0  13       21.81       18.45      2.18 o
  -5   0  13      321.73      315.90      5.71 o
  -3   0  13      166.11      177.66      3.59 o
  -1   0  13      503.09      512.05      5.32 o
   1   0  13     2090.06     2076.56     29.24 o
   3   0  13     1761.48     1720.35     25.82 o
   5   0  13      462.07      455.69     10.60 o
   7   0  13      704.61      716.84     15.66 o
  -9   1  13       26.31       27.59      2.78 o
  -8   1  13      362.89      368.59      6.12 o
  -7   1  13      343.97      334.51      5.72 o
  -6   1  13     1809.37     1800.19     14.21 o
  -5   1  13      120.89      119.98      2.50 o
  -4   1  13     2236.91     2183.34     16.00 o
  -3   1  13     1248.32     1235.73      9.63 o
  -2   1  13     1840.49     1811.69     11.11 o
  -1   1  13       65.60       58.44      1.29 o
   0   1  13      169.99      158.74      2.65 o
   1   1  13        0.01        1.26      0.68 o
   2   1  13      770.17      734.96     10.46 o
   3   1  13      172.07      173.64      3.81 o
   4   1  13      276.24      273.89      5.22 o
   5   1  13        2.96        1.12      1.34 o
   6   1  13      199.36      212.56      5.22 o
   7   1  13       84.88       82.70      3.99 o
  -9   2  13      141.30      139.42      5.44 o
  -8   2  13      108.46       99.91      4.31 o
  -7   2  13      446.87      451.80     11.80 o
  -6   2  13        1.40        1.08      1.90 o
  -5   2  13      246.18      244.74      5.32 o
  -4   2  13      124.11      117.67      3.68 o
  -3   2  13      237.92      241.22      4.09 o
  -2   2  13       24.15       27.70      1.43 o
  -1   2  13     2610.45     2647.12     21.58 o
   0   2  13        2.92        2.67      0.82 o
   1   2  13     1570.11     1561.35     14.59 o
   2   2  13        5.56        5.15      0.86 o
   3   2  13      396.42      401.19      5.47 o
   4   2  13       85.84       89.20      2.94 o
   5   2  13      848.42      831.13     11.05 o
   6   2  13      201.68      192.55      5.67 o
   7   2  13      398.08      361.36      8.26 o
  -8   3  13      377.63      410.30      8.84 o
  -7   3  13       14.76       15.74      2.26 o
  -6   3  13      315.31      319.67      6.34 o
  -5   3  13       14.79       14.86      1.80 o
  -4   3  13      999.42      998.05     12.47 o
  -3   3  13      211.15      188.44      4.03 o
  -2   3  13       92.11       94.34      2.79 o
  -1   3  13        0.76        2.88      1.73 o
   0   3  13      356.74      379.56      5.18 o
   1   3  13     1237.09     1207.15     15.23 o
   2   3  13        6.06        6.16      1.29 o
   3   3  13      223.74      232.48      5.93 o
   4   3  13      329.85      320.64     10.76 o
   5   3  13        0.18        0.56      0.99 o
   6   3  13       33.14       36.78      2.00 o
   7   3  13       10.57       12.30      1.59 o
  -7   4  13       19.55       20.97      3.15 o
  -6   4  13       25.48       22.10      4.57 o
  -5   4  13      569.30      522.72     10.60 o
  -4   4  13      118.34       99.49      4.51 o
  -3   4  13     1240.72     1143.04     14.57 o
  -2   4  13      155.67      122.20      3.82 o
  -1   4  13     1165.68     1065.45     13.49 o
   0   4  13       18.48       16.10      1.85 o
   1   4  13     1278.29     1259.81     17.58 o
   2   4  13       77.66       72.53      6.96 o
   3   4  13      981.66      993.12     26.58 o
   4   4  13        2.10        5.96      3.48 o
   5   4  13      303.68      306.53     13.91 o
   6   4  13        2.36        0.50      4.47 o
  -6   5  13      216.74      224.82      8.86 o
  -5   5  13       28.80       28.46      3.22 o
  -4   5  13      101.10      117.28      5.05 o
  -3   5  13      245.05      228.42      5.70 o
  -2   5  13      168.77      168.31      4.75 o
  -1   5  13       15.25       11.13      1.85 o
   0   5  13      245.30      254.46      7.67 o
   1   5  13      364.00      366.37     14.78 o
   2   5  13      722.32      743.14     16.41 o
   3   5  13        2.55        9.94      3.97 o
   4   5  13      404.67      407.88     16.64 o
   5   5  13      112.46       85.95      9.19 o
  -5   6  13      141.25      131.04      7.02 o
  -4   6  13        0.28       -0.15      2.00 o
  -3   6  13      147.99      136.85      4.84 o
  -2   6  13       58.95       58.13      4.48 o
  -1   6  13      165.57      165.27      4.98 o
   0   6  13        1.51        0.40      1.80 o
   1   6  13       68.47       62.39      5.34 o
   2   6  13       34.24       31.29      4.22 o
   3   6  13       69.31       78.00      8.69 o
  -2   7  13      718.64      717.80     13.67 o
  -1   7  13      217.17      238.70     13.41 o
   0   7  13      461.43      490.35     18.63 o
   1   7  13       15.06        7.95      4.72 o
  -8   0  14       33.29       42.67      3.09 o
  -6   0  14       73.47       70.71      4.05 o
  -4   0  14       39.79       35.69      2.16 o
  -2   0  14      533.58      552.75      6.34 o
   0   0  14        7.00        6.27      0.85 o
   2   0  14      972.66      959.44     15.90 o
   4   0  14      160.59      153.42      5.66 o
   6   0  14      331.77      326.77      9.41 o
  -9   1  14       39.96       44.95      3.81 o
  -8   1  14       40.40       40.01      4.35 o
  -7   1  14      679.32      692.08      7.94 o
  -6   1  14        9.91       13.86      1.49 o
  -5   1  14     1335.66     1331.78     11.84 o
  -4   1  14      257.56      264.81      3.44 o
  -3   1  14     1558.59     1535.70     11.71 o
  -2   1  14      812.49      816.59      6.09 o
  -1   1  14      479.36      490.12      4.66 o
   0   1  14      424.31      432.19      4.56 o
   1   1  14     1231.31     1241.73     11.11 o
   2   1  14       53.41       55.16      4.10 o
   3   1  14     1125.74     1110.43     12.91 o
   4   1  14       67.41       69.02      2.85 o
   5   1  14      352.30      364.32      8.64 o
   6   1  14      166.56      167.87      4.80 o
   7   1  14      140.26      143.24      4.91 o
  -8   2  14      423.98      426.64      8.26 o
  -7   2  14       24.43       25.93      2.50 o
  -6   2  14      482.19      466.52      7.96 o
  -5   2  14      110.67      107.85      3.95 o
  -4   2  14      348.61      332.36      5.32 o
  -3   2  14      101.54      107.05      2.77 o
  -2   2  14      857.44      836.62      9.31 o
  -1   2  14        0.60        1.18      0.84 o
   0   2  14     1277.70     1245.58     12.56 o
   1   2  14      647.10      628.53      7.23 o
   2   2  14       34.81       32.25      1.67 o
   3   2  14      562.16      563.70      6.95 o
   4   2  14       22.88       26.97      1.94 o
   5   2  14     1044.37     1037.52     13.17 o
   6   2  14      262.82      266.04      7.14 o
   7   2  14       45.87       41.95      5.51 o
  -8   3  14       85.70       78.63      7.76 o
  -7   3  14       53.06       63.80      3.39 o
  -6   3  14      408.32      394.66      7.21 o
  -5   3  14      457.34      475.24      7.78 o
  -4   3  14      159.06      147.35      4.37 o
  -3   3  14      197.09      191.44      3.78 o
  -2   3  14      124.89      123.16      3.94 o
  -1   3  14     1178.30     1157.15     12.05 o
   0   3  14        3.39        3.49      1.29 o
   1   3  14     1902.00     1927.46     20.47 o
   2   3  14       29.18       32.27      2.16 o
   3   3  14     2033.93     1976.23     33.53 o
   4   3  14      330.09      349.42      8.13 o
   5   3  14      945.61      940.29     13.84 o
   6   3  14        7.65        8.98      2.47 o
  -7   4  14       25.80       26.86      4.12 o
  -6   4  14      303.60      309.45      8.30 o
  -5   4  14        1.25        2.06      1.89 o
  -4   4  14      937.13      910.91     21.24 o
  -3   4  14       40.89       35.30      2.59 o
  -2   4  14      382.89      376.65      6.98 o
  -1   4  14        5.78        3.99      2.40 o
   0   4  14      291.26      294.33      5.86 o
   1   4  14      194.63      187.58      8.03 o
   2   4  14      248.60      253.87     11.43 o
   3   4  14        7.87       11.18      3.97 o
   4   4  14      509.70      519.17     18.38 o
   5   4  14        4.09        3.23      3.97 o
   6   4  14       85.13       89.67      9.94 o
  -6   5  14        0.85        3.60      3.11 o
  -5   5  14      469.90      445.98     10.36 o
  -4   5  14       91.56      101.04      4.82 o
  -3   5  14     1052.55      960.64     13.64 o
  -2   5  14      109.70       89.91      4.88 o
  -1   5  14      857.30      805.29     11.72 o
   0   5  14       29.96       31.58      3.30 o
   1   5  14      535.32      528.72     13.16 o
   2   5  14        1.49        3.91      2.61 o
   3   5  14      281.06      288.65     13.41 o
   4   5  14        0.23        2.48      3.97 o
   5   5  14      140.40      154.51     11.18 o
  -5   6  14       14.78       17.77      3.13 o
  -4   6  14       49.30       55.23      5.19 o
  -3   6  14        1.14        3.95      1.87 o
  -2   6  14      218.12      226.71      6.02 o
  -1   6  14       12.67        9.62      2.01 o
   0   6  14      135.02      146.35     12.17 o
   1   6  14       80.98       72.38      5.84 o
   2   6  14      263.00      262.07     13.41 o
   3   6  14        1.85        0.50      3.97 o
  -9   0  15       58.58       55.92      5.55 o
  -7   0  15      172.82      181.83      4.94 o
  -5   0  15      203.38      223.14      4.86 o
  -3   0  15     2933.83     2977.68     29.38 o
  -1   0  15      589.97      596.71      9.77 o
   1   0  15      347.39      345.03     10.93 o
   3   0  15      422.86      420.03      9.48 o
   5   0  15      455.04      447.87     10.85 o
   7   0  15      236.08      215.68     12.92 o
  -8   1  15      149.30      160.49      4.54 o
  -7   1  15       49.59       51.21      2.96 o
  -6   1  15      147.01      148.40      3.51 o
  -5   1  15      596.16      585.09      7.16 o
  -4   1  15        7.98        7.08      1.17 o
  -3   1  15      464.99      451.20      5.17 o
  -2   1  15       23.43       24.39      1.23 o
  -1   1  15      372.41      363.72      3.91 o
   0   1  15       18.10       18.33      1.10 o
   1   1  15       67.78       67.22      1.95 o
   2   1  15      892.13      893.04     13.84 o
   3   1  15        2.77        2.77      1.33 o
   4   1  15      307.38      321.69      6.00 o
   5   1  15      496.58      465.63      7.85 o
   6   1  15      233.83      234.46      5.72 o
   7   1  15       23.30       18.00      2.40 o
  -8   2  15        0.17       -0.58      1.80 o
  -7   2  15      355.96      359.21      7.67 o
  -6   2  15        4.63        5.31      1.92 o
  -5   2  15     1071.44     1041.53     11.87 o
  -4   2  15      470.41      447.36      6.52 o
  -3   2  15     1680.05     1644.60     14.76 o
  -2   2  15      191.58      181.15      3.27 o
  -1   2  15     3832.49     3760.44     30.04 o
   0   2  15      314.89      316.23      4.83 o
   1   2  15     1077.49     1078.35     12.63 o
   2   2  15       35.87       31.63      1.96 o
   3   2  15       39.90       43.22      2.06 o
   4   2  15       38.86       38.58      2.31 o
   5   2  15       79.31       85.43      3.34 o
   6   2  15        7.03        6.39      2.17 o
  -8   3  15      251.47      247.85      7.60 o
  -7   3  15        0.20        3.51      1.61 o
  -6   3  15      559.10      552.93      8.99 o
  -5   3  15       55.43       51.89      2.87 o
  -4   3  15      728.60      704.85      9.92 o
  -3   3  15        0.19        0.06      0.96 o
  -2   3  15      143.18      147.48      3.30 o
  -1   3  15        0.70        0.66      0.96 o
   0   3  15      897.08      908.46     11.23 o
   1   3  15       76.69       80.66      2.77 o
   2   3  15      543.86      532.67     13.84 o
   3   3  15       62.64       73.31      3.80 o
   4   3  15     1102.26     1068.08     18.02 o
   5   3  15       57.28       63.08      3.45 o
   6   3  15      334.73      336.81     18.38 o
  -7   4  15      222.06      218.97      8.86 o
  -6   4  15       46.08       55.53      4.23 o
  -5   4  15      541.39      524.51     10.93 o
  -4   4  15        2.43        3.48      1.62 o
  -3   4  15      598.60      588.66      9.43 o
  -2   4  15        0.00        0.30      1.41 o
  -1   4  15      474.48      453.66      7.76 o
   0   4  15      150.02      141.25      4.66 o
   1   4  15      315.22      316.80      7.27 o
   2   4  15        6.15        7.70      3.48 o
   3   4  15      951.65      976.23     27.08 o
   4   4  15       16.72       17.89      4.97 o
   5   4  15      454.70      484.64     18.88 o
  -6   5  15      118.98      129.31      7.57 o
  -5   5  15      106.53      116.72      5.52 o
  -4   5  15      340.45      328.25      7.34 o
  -3   5  15       34.81       35.25      2.85 o
  -2   5  15      767.47      711.46     11.08 o
  -1   5  15      314.10      296.22      6.51 o
   0   5  15      551.39      504.08     10.35 o
   1   5  15       15.44       19.97      5.59 o
   2   5  15      465.90      495.41     13.08 o
   3   5  15      135.42      155.50     10.43 o
   4   5  15      168.37      171.65     11.18 o
  -4   6  15        0.02        0.11      2.00 o
  -3   6  15      166.52      164.48      6.06 o
  -2   6  15       24.01       20.68      2.57 o
  -1   6  15      272.55      283.12      6.78 o
   0   6  15      291.21      282.36      9.90 o
   1   6  15      606.91      687.09     22.85 o
   2   6  15      124.24      135.63      9.94 o
  -8   0  16      110.74      121.67      6.32 o
  -6   0  16       84.17       90.44      4.53 o
  -4   0  16      774.59      768.07     10.03 o
  -2   0  16     1059.20     1035.49     11.92 o
   0   0  16       53.21       56.24      2.70 o
   2   0  16      184.37      186.06     15.77 o
   4   0  16      396.09      376.96      9.47 o
   6   0  16      805.50      802.77     16.82 o
  -8   1  16      100.87      106.56      5.81 o
  -7   1  16      582.15      602.22      7.99 o
  -6   1  16       64.53       65.07      2.76 o
  -5   1  16      336.04      327.95      5.08 o
  -4   1  16      113.67      102.42      2.73 o
  -3   1  16      358.51      356.02      4.54 o
  -2   1  16      193.43      179.36      2.81 o
  -1   1  16      204.07      197.06      3.08 o
   0   1  16       40.86       40.53      1.54 o
   1   1  16      740.19      756.82      9.68 o
   2   1  16      302.37      291.31      4.67 o
   3   1  16       72.82       79.56      3.27 o
   4   1  16      155.81      155.31      4.16 o
   5   1  16        9.34        9.67      1.84 o
   6   1  16      215.61      202.34      5.35 o
  -8   2  16       58.54       63.80      3.77 o
  -7   2  16        0.00        0.50      1.69 o
  -6   2  16      112.87      125.24      3.85 o
  -5   2  16       90.60       78.77      3.80 o
  -4   2  16      104.13      123.59      4.66 o
  -3   2  16      312.42      277.56      5.18 o
  -2   2  16      306.77      350.49      4.87 o
  -1   2  16       18.61       16.43      1.33 o
   0   2  16     1170.11     1189.51     12.43 o
   1   2  16       24.77       20.15      1.59 o
   2   2  16      654.53      671.93      8.83 o
   3   2  16      176.15      178.65      4.00 o
   4   2  16     1187.69     1196.41     14.25 o
   5   2  16      122.76      114.47      3.40 o
   6   2  16      985.03     1022.26     15.79 o
  -7   3  16      263.69      258.27      6.08 o
  -6   3  16       63.26       59.70      3.22 o
  -5   3  16      998.63      950.21     18.75 o
  -4   3  16       75.18       64.72      3.07 o
  -3   3  16      507.55      444.64      6.48 o
  -2   3  16      178.71      156.59      4.24 o
  -1   3  16     1732.55     1682.20     16.64 o
   0   3  16       30.88       28.52      2.04 o
   1   3  16      915.83      928.08     11.63 o
   2   3  16      108.56      107.72      5.29 o
   3   3  16      711.99      693.73     13.07 o
   4   3  16        0.80        0.43      1.84 o
   5   3  16      173.58      172.99      5.91 o
   6   3  16        1.00        0.51      2.20 o
  -7   4  16       29.49       38.01      4.83 o
  -6   4  16       99.87       92.36      5.39 o
  -5   4  16       13.59       14.09      2.70 o
  -4   4  16      869.35      826.12     16.60 o
  -3   4  16        1.47        2.83      1.53 o
  -2   4  16      980.79      949.24     12.96 o
  -1   4  16       21.86       21.20      2.23 o
   0   4  16      461.34      464.88      9.21 o
   1   4  16       21.32       19.39      3.75 o
   2   4  16      333.17      331.12     13.91 o
   3   4  16      159.03      172.39     10.18 o
   4   4  16      576.24      562.14     19.87 o
   5   4  16       22.86       24.34      5.96 o
  -5   5  16      671.80      692.81     13.42 o
  -4   5  16       51.45       51.23      3.54 o
  -3   5  16      443.51      438.38      8.47 o
  -2   5  16      103.12      103.62      4.13 o
  -1   5  16      123.00      129.73      4.40 o
   0   5  16       32.63       29.59      3.01 o
   1   5  16      146.22      142.78      6.67 o
   2   5  16      156.93      158.84      7.29 o
   3   5  16      178.28      208.16     11.92 o
   4   5  16       97.90       94.89      9.69 o
  -4   6  16        7.53        8.54      2.56 o
  -3   6  16       38.30       30.06      3.48 o
  -2   6  16      179.56      166.50      6.11 o
  -1   6  16       62.20       57.64      4.11 o
   0   6  16      505.17      506.00     19.13 o
   1   6  16       61.83       54.65      7.45 o
   2   6  16      553.11      582.01     21.36 o
  -7   0  17       47.21       50.89      4.57 o
  -5   0  17       21.45       25.34      3.32 o
  -3   0  17     2037.70     2003.81     24.88 o
  -1   0  17      384.31      388.49      6.15 o
   1   0  17      543.72      537.05     15.15 o
   3   0  17      532.69      554.00     11.76 o
   5   0  17      221.91      233.70      7.95 o
  -8   1  17       88.07       91.45      6.67 o
  -7   1  17       55.94       60.62      2.87 o
  -6   1  17      218.27      220.25      4.39 o
  -5   1  17      152.17      158.48      3.57 o
  -4   1  17      303.85      310.95      5.79 o
  -3   1  17       17.46       13.32      1.41 o
  -2   1  17      644.20      685.68      7.02 o
  -1   1  17      312.54      291.68      4.28 o
   0   1  17     1033.17     1054.82     10.21 o
   1   1  17       25.28       25.24      1.47 o
   2   1  17      900.84      889.04      9.93 o
   3   1  17       42.14       38.15      2.69 o
   4   1  17      159.84      170.74      4.45 o
   5   1  17       56.96       55.66      3.16 o
   6   1  17      252.58      250.83      6.08 o
  -8   2  17       36.54       41.41      3.73 o
  -7   2  17      678.44      680.99     10.83 o
  -6   2  17        6.32        6.48      1.58 o
  -5   2  17      977.91      997.90     12.67 o
  -4   2  17       13.15       11.18      1.48 o
  -3   2  17       66.49       67.38      2.35 o
  -2   2  17     1078.65     1042.89     10.43 o
  -1   2  17       15.35       14.99      1.36 o
   0   2  17      497.77      477.28      6.52 o
   1   2  17       23.29       29.63      1.91 o
   2   2  17      459.15      475.19      9.39 o
   3   2  17       14.38       15.60      1.78 o
   4   2  17       12.28       12.80      1.72 o
   5   2  17      322.44      321.40      6.20 o
   6   2  17       25.00       23.87      2.39 o
  -7   3  17       51.59       55.85      4.12 o
  -6   3  17      253.09      240.26      6.10 o
  -5   3  17        0.67        0.12      1.72 o
  -4   3  17      230.64      227.38      5.16 o
  -3   3  17       23.71       27.08      1.96 o
  -2   3  17      576.36      537.76      7.70 o
  -1   3  17       66.50       67.09      3.65 o
   0   3  17     1957.86     1991.15     21.54 o
   1   3  17      239.27      244.46      5.99 o
   2   3  17     1237.96     1261.30     20.55 o
   3   3  17       26.24       26.07      2.89 o
   4   3  17      896.59      902.55     26.83 o
   5   3  17       21.25       26.22      5.09 o
  -6   4  17       39.68       37.96      3.80 o
  -5   4  17      329.18      324.26      8.50 o
  -4   4  17        1.10       -0.38      1.50 o
  -3   4  17      786.99      776.51     11.63 o
  -2   4  17        0.81       -0.36      2.26 o
  -1   4  17      820.37      793.80     11.51 o
   0   4  17      120.38      115.31      5.20 o
   1   4  17      156.84      170.82      5.48 o
   2   4  17       15.86       19.48      3.42 o
   3   4  17      469.92      482.90     17.89 o
   4   4  17        0.44       -3.48      3.48 o
  -5   5  17        9.68       13.53      3.84 o
  -4   5  17      489.40      500.58      9.52 o
  -3   5  17       21.98       19.00      2.46 o
  -2   5  17      483.22      479.76      8.87 o
  -1   5  17      214.34      238.64      5.92 o
   0   5  17      309.73      298.43      9.83 o
   1   5  17       54.31       55.88      5.18 o
   2   5  17      406.16      433.20     12.46 o
   3   5  17       49.51       61.36      8.20 o
  -3   6  17       73.76       81.68      5.15 o
  -2   6  17        0.47        2.03      2.06 o
  -1   6  17      108.88      112.25      6.67 o
   0   6  17        3.96        7.70      4.22 o
   1   6  17      455.41      460.05     18.63 o
  -8   0  18      207.62      200.09      8.15 o
  -6   0  18       60.14       60.61      4.91 o
  -4   0  18      755.91      730.88     14.88 o
  -2   0  18      990.22      947.06     13.09 o
   0   0  18      305.76      326.36      7.78 o
   2   0  18     1188.17     1232.94     20.38 o
   4   0  18      922.12      909.94     24.96 o
   6   0  18       69.61       71.65      6.09 o
  -8   1  18       18.85       17.89      4.60 o
  -7   1  18      465.57      457.83     12.15 o
  -6   1  18       41.25       42.24      2.58 o
  -5   1  18      108.81      115.88      3.47 o
  -4   1  18        1.49        4.48      1.34 o
  -3   1  18      219.27      237.05      4.52 o
  -2   1  18       11.74        9.92      1.51 o
  -1   1  18      179.98      202.39      4.00 o
   0   1  18      160.25      140.68      3.22 o
   1   1  18      374.59      370.15      6.14 o
   2   1  18      218.30      208.03      4.58 o
   3   1  18       73.18       76.84      5.84 o
   4   1  18        4.13        2.10      1.83 o
   5   1  18      387.01      392.11      7.43 o
   6   1  18       75.55       75.81      4.05 o
  -7   2  18        8.88       12.40      2.28 o
  -6   2  18      478.83      482.93      7.63 o
  -5   2  18        0.07        0.19      1.29 o
  -4   2  18      825.06      793.59      9.83 o
  -3   2  18      148.00      123.52      3.20 o
  -2   2  18      717.16      665.87      7.69 o
  -1   2  18      271.94      232.72      3.98 o
   0   2  18     1036.17      988.34     11.23 o
   1   2  18       93.70       89.95      3.95 o
   2   2  18      450.93      442.74      6.93 o
   3   2  18       77.73       74.94      3.00 o
   4   2  18      142.46      152.67      4.10 o
   5   2  18        0.50       -0.80      1.54 o
  -7   3  18      157.89      170.09      7.71 o
  -6   3  18       45.20       46.09      3.77 o
  -5   3  18      510.69      518.71      8.73 o
  -4   3  18       11.42        9.90      1.54 o
  -3   3  18      165.68      162.87      4.44 o
  -2   3  18       23.05       21.76      1.80 o
  -1   3  18      875.69      865.03     10.20 o
   0   3  18       76.76       71.50      3.10 o
   1   3  18      246.23      253.10      5.20 o
   2   3  18       43.41       46.23      3.45 o
   3   3  18      288.03      300.23      7.98 o
   4   3  18       28.77       28.90      4.35 o
   5   3  18       21.10       24.39      3.16 o
  -6   4  18      185.74      194.86      8.69 o
  -5   4  18        0.13        0.73      1.67 o
  -4   4  18      341.88      351.77      7.43 o
  -3   4  18       25.78       28.80      2.65 o
  -2   4  18      425.34      415.60      7.88 o
  -1   4  18        1.08       -0.50      1.54 o
   0   4  18      155.52      161.80      5.40 o
   1   4  18      108.74      103.24      5.62 o
   2   4  18      445.55      462.49     12.47 o
   3   4  18      173.24      194.50     11.68 o
   4   4  18     1011.33     1058.45     31.05 o
  -5   5  18        5.05        4.76      4.22 o
  -4   5  18       63.73       67.18      5.30 o
  -3   5  18       39.75       35.32      3.07 o
  -2   5  18      299.23      298.68     14.20 o
  -1   5  18       99.26       88.38      4.28 o
   0   5  18       21.58       22.85      3.77 o
   1   5  18      236.23      231.88      8.87 o
   2   5  18        1.34        2.98      4.22 o
  -7   0  19      372.14      381.97     19.38 o
  -5   0  19      554.99      546.13     12.87 o
  -3   0  19     1788.31     1797.79     29.04 o
  -1   0  19       58.13       67.47      3.90 o
   1   0  19       51.01       67.30      6.71 o
   3   0  19       79.98       80.33      4.70 o
   5   0  19      326.95      335.32     10.56 o
  -7   1  19       15.99       15.32      2.80 o
  -6   1  19      296.31      308.63      6.71 o
  -5   1  19       56.33       59.23      3.09 o
  -4   1  19      395.90      393.24      6.31 o
  -3   1  19      111.43      113.25      3.30 o
  -2   1  19      783.57      777.46      9.33 o
  -1   1  19        9.10       11.49      1.72 o
   0   1  19     1243.69     1194.01     11.58 o
   1   1  19       24.56       20.40      1.92 o
   2   1  19      702.67      674.01     11.98 o
   3   1  19       23.19       19.96      2.94 o
   4   1  19      287.07      307.34      8.21 o
   5   1  19       60.70       58.60      3.79 o
  -7   2  19       21.66       20.86      2.54 o
  -6   2  19      160.18      159.70      5.14 o
  -5   2  19      227.78      229.16      6.57 o
  -4   2  19       37.83       41.29      2.40 o
  -3   2  19       29.33       28.02      2.05 o
  -2   2  19       81.58       74.60      2.54 o
  -1   2  19      332.65      321.10      5.37 o
   0   2  19      189.30      190.89      4.07 o
   1   2  19      888.81      890.89     11.67 o
   2   2  19       12.00        7.95      1.48 o
   3   2  19      892.80      897.96     11.70 o
   4   2  19       24.40       19.81      2.08 o
   5   2  19      358.15      374.78      8.50 o
  -6   3  19      390.85      411.60      7.90 o
  -5   3  19      129.82      138.94      3.90 o
  -4   3  19      266.49      273.80      5.25 o
  -3   3  19       97.23       99.16      3.13 o
  -2   3  19      428.14      419.78      6.46 o
  -1   3  19      173.83      163.70      5.96 o
   0   3  19      179.84      189.69      6.67 o
   1   3  19      497.80      498.16      8.07 o
   2   3  19        5.46        8.27      1.93 o
   3   3  19      340.43      349.43      8.89 o
   4   3  19        3.26        1.42      2.25 o
  -5   4  19      195.74      199.86      7.10 o
  -4   4  19       79.09       90.50      4.26 o
  -3   4  19      279.77      279.10      7.21 o
  -2   4  19       30.33       29.59      2.60 o
  -1   4  19      325.14      322.08      6.83 o
   0   4  19        3.94        7.26      2.24 o
   1   4  19       78.08       82.74      5.88 o
   2   4  19      227.64      255.24      9.13 o
   3   4  19      757.23      783.47     25.09 o
  -4   5  19       52.23       43.57      3.95 o
  -3   5  19      131.54      143.97      5.78 o
  -2   5  19      120.84      104.33      4.59 o
  -1   5  19      170.83      181.11      6.20 o
   0   5  19      148.53      150.02      7.29 o
   1   5  19        0.00        1.99      3.97 o
   2   5  19      126.41      151.03     10.93 o
  -6   0  20      226.40      233.49     10.31 o
  -4   0  20      891.87      904.86     17.87 o
  -2   0  20      536.66      543.09     12.44 o
   0   0  20      230.19      279.27      7.80 o
   2   0  20      246.95      250.39     10.43 o
   4   0  20      344.23      364.42     10.07 o
  -7   1  20      296.66      318.66      9.20 o
  -6   1  20        6.33        7.58      2.37 o
  -5   1  20      125.63      138.44      5.62 o
  -4   1  20       17.19       18.53      1.93 o
  -3   1  20      629.94      627.19      8.49 o
  -2   1  20       64.30       57.99      2.64 o
  -1   1  20      838.99      817.79     11.10 o
   0   1  20        0.00        5.80      1.40 o
   1   1  20      976.66      926.51     11.88 o
   2   1  20      299.55      272.20      7.42 o
   3   1  20      424.34      429.69      7.40 o
   4   1  20        9.96        8.57      1.94 o
   5   1  20      566.86      589.26     14.59 o
  -7   2  20       28.24       26.78      3.29 o
  -6   2  20      626.06      621.27     11.64 o
  -5   2  20       18.40       17.40      2.33 o
  -4   2  20      509.70      498.97      8.30 o
  -3   2  20       86.06       85.76      3.47 o
  -2   2  20      116.44      122.99      3.68 o
  -1   2  20        3.21        2.08      1.45 o
   0   2  20      305.43      316.22      9.36 o
   1   2  20        9.74       10.84      2.14 o
   2   2  20      461.53      461.68      8.96 o
   3   2  20       26.55       24.49      2.15 o
   4   2  20      134.61      136.55      4.61 o
  -6   3  20      111.60      113.50      4.62 o
  -5   3  20      137.47      121.91      5.51 o
  -4   3  20        5.13        7.09      1.52 o
  -3   3  20       95.65       94.22      4.03 o
  -2   3  20        7.05        7.77      1.53 o
  -1   3  20      558.11      562.75     14.27 o
   0   3  20       26.05       28.29      2.35 o
   1   3  20       97.69      110.95      3.67 o
   2   3  20       42.74       42.28      3.07 o
   3   3  20      217.89      222.48      7.07 o
   4   3  20       47.59       52.54      4.17 o
  -5   4  20        9.90       11.14      3.26 o
  -4   4  20       68.22       73.72      4.04 o
  -3   4  20      121.77      139.93      5.09 o
  -2   4  20      237.94      214.18      5.68 o
  -1   4  20      130.82      151.14      5.50 o
   0   4  20       19.22       16.10      2.63 o
   1   4  20       84.66       90.76      6.46 o
   2   4  20       29.60       33.40      4.38 o
   3   4  20       19.31       23.85      5.96 o
  -3   5  20      267.59      296.97      8.41 o
  -2   5  20       15.65       14.89      2.76 o
  -1   5  20      190.76      202.57      8.17 o
   0   5  20       47.34       40.49      6.71 o
  -7   0  21      971.79      998.37     20.51 o
  -5   0  21      578.60      603.60     19.38 o
  -3   0  21      809.21      824.41     21.86 o
  -1   0  21      371.29      350.52      8.86 o
   1   0  21      892.63      873.93     16.42 o
   3   0  21      801.17      781.48     21.86 o
  -7   1  21        9.24       12.22      2.88 o
  -6   1  21       75.15       61.92      4.37 o
  -5   1  21       72.04       87.37      4.06 o
  -4   1  21      532.39      504.80      9.94 o
  -3   1  21        2.57        6.37      2.67 o
  -2   1  21      754.54      742.92     10.63 o
  -1   1  21      221.39      224.95      5.23 o
   0   1  21      518.96      528.78      8.33 o
   1   1  21        0.10        1.47      1.32 o
   2   1  21       64.17       68.22      3.48 o
   3   1  21       74.05       74.88      5.09 o
   4   1  21       82.32       81.32      3.74 o
  -6   2  21        4.03        5.96      2.86 o
  -5   2  21      470.55      463.77      8.35 o
  -4   2  21       17.37       16.10      2.06 o
  -3   2  21       80.55       78.59      3.39 o
  -2   2  21        0.77       -0.95      1.15 o
  -1   2  21      192.22      186.19      4.91 o
   0   2  21       55.14       57.24      3.37 o
   1   2  21      656.34      661.44     11.31 o
   2   2  21       25.33       24.87      2.68 o
   3   2  21      520.32      528.30      8.38 o
   4   2  21        6.01        7.99      2.25 o
  -5   3  21        4.06        6.41      2.26 o
  -4   3  21        9.55        4.85      1.72 o
  -3   3  21       16.52       20.01      2.18 o
  -2   3  21      211.48      206.57      5.02 o
  -1   3  21      203.55      209.50     11.85 o
   0   3  21      133.04      135.32      4.71 o
   1   3  21       11.10       11.66      2.16 o
   2   3  21      282.82      287.80      8.11 o
   3   3  21      199.10      205.96      9.19 o
  -4   4  21        0.31        0.66      1.82 o
  -3   4  21      166.52      167.52      7.03 o
  -2   4  21      114.78      127.76      4.55 o
  -1   4  21      210.05      197.07      6.45 o
   0   4  21       55.99       66.41      4.43 o
   1   4  21        2.67        2.36      2.72 o
   2   4  21       19.62       25.68      4.03 o
  -6   0  22      321.12      356.74     10.93 o
  -4   0  22      503.95      519.37     14.78 o
  -2   0  22      396.94      406.91     13.41 o
   0   0  22      855.82      874.14     16.68 o
   2   0  22      516.88      492.49     11.67 o
   4   0  22      736.59      744.22     22.11 o
  -6   1  22       89.88       98.43      5.48 o
  -5   1  22       96.54       82.20      4.89 o
  -4   1  22        4.64        7.69      2.08 o
  -3   1  22      570.95      533.03     10.39 o
  -2   1  22        1.12        2.56      2.04 o
  -1   1  22      474.60      481.17      9.18 o
   0   1  22      103.91      105.11      3.71 o
   1   1  22      335.95      339.02      5.81 o
   2   1  22        5.33        2.87      1.69 o
   3   1  22      176.15      183.62      4.93 o
  -6   2  22      551.42      562.10     14.07 o
  -5   2  22        0.23        0.69      2.51 o
  -4   2  22      238.98      226.29      5.50 o
  -3   2  22       35.32       33.99      3.11 o
  -2   2  22       82.17       79.24      3.58 o
  -1   2  22       45.25       53.25      3.06 o
   0   2  22      317.59      326.76      6.51 o
   1   2  22        0.02       -0.93      1.75 o
   2   2  22      514.66      524.17     11.35 o
   3   2  22        9.48        9.08      1.83 o
  -5   3  22      348.05      386.22      7.64 o
  -4   3  22      183.64      170.58      4.92 o
  -3   3  22      223.24      223.49      8.89 o
  -2   3  22      101.23      111.39      3.98 o
  -1   3  22      126.99      120.46      7.62 o
   0   3  22        5.74        9.47      2.11 o
   1   3  22        7.82        9.64      2.27 o
   2   3  22       80.06       99.75      5.23 o
  -3   4  22       11.52       13.79      2.72 o
  -2   4  22      254.73      264.06      7.49 o
  -1   4  22      114.55      124.34      6.41 o
   0   4  22      138.17      149.69      7.02 o
   1   4  22       53.58       69.55      8.20 o
  -5   0  23       20.22       33.40      6.33 o
  -3   0  23        5.76        1.52      3.35 o
  -1   0  23      162.98      147.80      8.94 o
   1   0  23      226.94      232.66      7.70 o
   3   0  23       62.92       68.13      5.46 o
  -5   1  23      176.96      174.36      6.38 o
  -4   1  23      764.67      807.81     15.22 o
  -3   1  23        1.39        1.57      2.09 o
  -2   1  23      371.19      395.01      8.77 o
  -1   1  23       78.04       93.46      5.52 o
   0   1  23      225.21      231.42      6.40 o
   1   1  23        0.12        1.33      1.54 o
   2   1  23      150.40      144.03      4.92 o
   3   1  23        0.02        1.52      1.64 o
  -5   2  23      301.44      310.10     10.03 o
  -4   2  23        6.60        7.81      3.04 o
  -3   2  23      177.80      202.56      6.16 o
  -2   2  23       37.90       36.91      2.82 o
  -1   2  23      370.54      377.05      7.24 o
   0   2  23      112.39      116.86      4.12 o
   1   2  23      713.70      716.27     12.35 o
   2   2  23        0.78        5.17      2.18 o
  -4   3  23      165.82      172.65      5.20 o
  -3   3  23       29.93       33.42      2.78 o
  -2   3  23      464.66      455.88      9.27 o
  -1   3  23        0.27        0.64      2.14 o
   0   3  23       81.23       77.32      4.64 o
   1   3  23       11.55       15.63      2.92 o
  -4   0  24        8.20        9.66      3.32 o
  -2   0  24       90.72       86.69      7.95 o
   0   0  24      492.18      487.08     11.75 o
   2   0  24       18.78       16.08      3.16 o
  -5   1  24      373.30      381.63      9.55 o
  -4   1  24        9.46        8.08      3.15 o
  -3   1  24      427.75      430.80      9.53 o
  -2   1  24        3.16       -0.40      2.38 o
  -1   1  24      206.57      209.58      6.21 o
   0   1  24       85.23       91.57      4.47 o
   1   1  24      186.32      176.18      5.82 o
   2   1  24        3.04        1.62      1.70 o
  -4   2  24      246.25      253.30     11.92 o
  -3   2  24        4.69        6.96      2.97 o
  -2   2  24      167.23      184.27      5.96 o
  -1   2  24      125.25      128.02      5.11 o
   0   2  24      159.44      173.24      5.89 o
   1   2  24       23.77       25.51      2.96 o
  -2   3  24       20.54       28.16      3.05 o
  -1   3  24      122.02      131.77      5.01 o
   0   3  24       49.50       48.82      4.17 o
  -3   0  25      234.63      244.76     12.54 o
  -1   0  25      676.60      723.85     22.11 o
   1   0  25      232.47      234.80     11.43 o
  -4   1  25       77.95       49.43      7.95 o
  -3   1  25      296.43      322.14      8.31 o
  -2   1  25        2.85        5.96      2.47 o
  -1   1  25       28.79       38.44      3.37 o
   0   1  25       36.04       38.87      3.44 o
   1   1  25       15.38       14.61      2.69 o
  -2   2  25      138.51      153.32      7.51 o
  -1   2  25      263.56      270.77      7.32 o
  -2   0  26      249.00      276.97     13.17 o
 
